# Supplementary material for: Spatio-temporal variations of the major meteorological disasters and its response to climate change in Henan Province during the past two millennia
Source: PeerJ. 2021 Nov 2;9:e12365. doi: 10.7717/peerj.12365 (PMC8570160; doi:10.7717/peerj.12365)
Supplement: Supplemental Information 1 [file peerj-09-12365-s001.xlsx]

## Sheet: Drought
No.	Dynasty	Years	Region/District
1	Han Dynasty	193BC	Luoyang
2	Han Dynasty	190BC	Zhoukou, Kaifeng
3	Han Dynasty	177BC	Zhoukou, Xinxiang
4	Han Dynasty	176BC	Zhoukou
5	Han Dynasty	174BC	Xinxiang
6	Han Dynasty	147BC	Kaifeng, Zhoukou
7	Han Dynasty	135BC	Henan
8	Han Dynasty	130BC	Huaihe, Shayinghe
9	Han Dynasty	129BC	Zhoukou
10	Han Dynasty	124BC	Zhoukou
11	Han Dynasty	120BC	Zhoukou
12	Han Dynasty	116BC	Luoyang
13	Han Dynasty	110BC	Puyang
14	Han Dynasty	109BC	Puyang
15	Han Dynasty	105BC	Zhoukou
16	Han Dynasty	100BC	Zhoukou
17	Han Dynasty	98BC	Zhoukou
18	Han Dynasty	81BC	Zhoukou
19	Han Dynasty	61BC	Zhoukou
20	Han Dynasty	17BC	Henan
21	Han Dynasty	AD2	Henan
22	Han Dynasty	AD3	Zhoukou
23	Han Dynasty	AD4	Xinxiang
24	Han Dynasty	AD17	Nanyang, Jingzhou
25	Han Dynasty	AD22	Henan
26	Han Dynasty	AD27	Luoyang, Mengjin
27	Han Dynasty	AD29	Luoyang
28	Han Dynasty	AD30	Luoyang, Huaxian, Puyang, Dongjun
29	Han Dynasty	AD36	Henan
30	Han Dynasty	AD42	Luoyang
31	Han Dynasty	AD43	Luoyang
32	Han Dynasty	AD45	Luoyang
33	Han Dynasty	AD46	Luoyang
34	Han Dynasty	AD47	Luoyang
35	Han Dynasty	AD58	Luoyang
36	Han Dynasty	AD60	Luoyang
37	Han Dynasty	AD62	Zhoukou, Luoyang
38	Han Dynasty	AD72	Luoyang, Henan, Xuchang, Zhumadian, Xinyang
39	Han Dynasty	AD75	Zhoukou,Luoyang
40	Han Dynasty	AD76	Runan, Henan, Zhongzhou, Xuchang, Yingchuan, Luoyang, Yuzhou, Xuzhou
41	Han Dynasty	AD77	Luoyang
42	Han Dynasty	AD79	Luoyang
43	Han Dynasty	AD80	Luoyang
44	Han Dynasty	AD82	Luoyang
45	Han Dynasty	AD87	Qinyang, Runan, Henei
46	Han Dynasty	AD88	Luoyang
47	Han Dynasty	AD90	Luoyang, Shisijunguo
48	Han Dynasty	AD94	Luoyang, Mengjin
49	Han Dynasty	AD95	Qinyang, Runan, Henei
50	Han Dynasty	AD97	Luoyang
51	Han Dynasty	AD98	Luoyang
52	Han Dynasty	AD99	Luoyang
53	Han Dynasty	AD104	Luoyang, Mengjin
54	Han Dynasty	AD95	Qinyang, Runan, Henei
55	Han Dynasty	AD97	Luoyang
56	Han Dynasty	AD99	Luoyang
57	Han Dynasty	AD104	Luoyang
58	Han Dynasty	AD108	Qinyang, Henei, Luoyang
59	Han Dynasty	AD110	Luoyang
60	Han Dynasty	AD111	Luoyang
61	Han Dynasty	AD112	Luoyang
62	Han Dynasty	AD113	Luoyang
63	Han Dynasty	AD114	Luoyang
64	Han Dynasty	AD115	Luoyang
65	Han Dynasty	AD116	Luoyang
66	Han Dynasty	AD117	Luoyang
67	Han Dynasty	AD118	Luoyang
68	Han Dynasty	AD126	Henan
69	Han Dynasty	AD127	Luoyang
70	Han Dynasty	AD130	Luoyang, Zhoukou
71	Han Dynasty	AD131	Luoyang
72	Han Dynasty	AD132	Luoyang
73	Han Dynasty	AD133	Luoyang
74	Han Dynasty	AD134	Henan
75	Han Dynasty	AD135	Luoyang
76	Han Dynasty	AD136	Luoyang
77	Han Dynasty	AD137	Henan
78	Han Dynasty	AD145	Luoyang
79	Han Dynasty	AD147	Luoyang
80	Han Dynasty	AD151	Luoyang, Shangqiu, Rencheng, Liangguo
81	Han Dynasty	AD151	Zhoukou
82	Han Dynasty	AD158	Luoyang, Zhoukou
83	Han Dynasty	AD161	Luoyang
84	Han Dynasty	AD162	Luoyang
85	Han Dynasty	AD163	Luoyang
86	Han Dynasty	AD165	Xuchang, Xinyang, Shangqiu
87	Han Dynasty	AD166	Luoyang, Yuzhou, Sili, Shangcai
88	Han Dynasty	AD175	Dengfeng
89	Han Dynasty	AD176	Zhoukou, Yanshi
90	Han Dynasty	AD177	Zhoukou
91	Han Dynasty	AD182	Zhoukou
92	Han Dynasty	AD194	Puyang, Sanpu
93	Han Dynasty	AD214	Xuchang, Luoyang
94	Three Kingdoms	AD231	Xuchang
95	Jin Dynasty	AD271	Xingyang
96	Jin Dynasty	AD272	Luoyang
97	Jin Dynasty	AD273	Luoyang
98	Jin Dynasty	AD274	Luoyang
99	Jin Dynasty	AD276	Anyang, Weishi
100	Jin Dynasty	AD281	Anyang, Xinxiang
101	Jin Dynasty	AD282	Luoyang
102	Jin Dynasty	AD284	Shangqiu, Anyang
103	Jin Dynasty	AD286	Xingyang
104	Jin Dynasty	AD291	Yuxi
105	Jin Dynasty	AD301	Luoyang
106	Jin Dynasty	AD309	Luoyang, Yanshi
107	Jin Dynasty	AD310	Luoyang
108	Jin Dynasty	AD311	Luoyang
109	Jin Dynasty	AD318	Luoyang, Anyang
110	Jin Dynasty	AD352	Anyang
111	Jin Dynasty	AD358	Henan
112	Jin Dynasty	AD385	Henan
113	Jin Dynasty	AD405	Henan
114	Jin Dynasty	AD406	Henan
115	Jin Dynasty	AD408	Henan
116	Jin Dynasty	AD409	Queshan
117	Jin Dynasty	AD414	Nanyang
118	Jin Dynasty	AD415	Henan
119	Jin Dynasty	AD417	Anyang, Xinxiang, Jiaozuo, Puyang, Hebi, Jiyuan
120	Southern and Northern Dynasties	AD430	Henan
121	Southern and Northern Dynasties	AD431	Luoyang
122	Southern and Northern Dynasties	AD442	Yudong, Yunan
123	Southern and Northern Dynasties	AD443	Shangqiu, Shenqiu, Yuzhou
124	Southern and Northern Dynasties	AD461	Henan
125	Southern and Northern Dynasties	AD473	Anyang
126	Southern and Northern Dynasties	AD478	Beiweizhouzhen
127	Southern and Northern Dynasties	AD483	Zhumadian
128	Southern and Northern Dynasties	AD484	Anyang, Beiweizhouzhen
129	Southern and Northern Dynasties	AD485	Beiweijingshi, Zhouzhen
130	Southern and Northern Dynasties	AD486	Runan, Yingchuan
131	Southern and Northern Dynasties	AD487	Jingdu
132	Southern and Northern Dynasties	AD488	Henan
133	Southern and Northern Dynasties	AD489	Henan
134	Southern and Northern Dynasties	AD493	Henan
135	Southern and Northern Dynasties	AD496	Henan
136	Southern and Northern Dynasties	AD512	Henan
137	Southern and Northern Dynasties	AD513	Henan
138	Southern and Northern Dynasties	AD524	Zhoukou, Yudong
139	Southern and Northern Dynasties	AD537	Yuxi, Luoyang, Sanmenxia
140	Southern and Northern Dynasties	AD548	Henan
141	Southern and Northern Dynasties	AD550	Yunan
142	Southern and Northern Dynasties	AD557	Xinxiang, Anyang
143	Southern and Northern Dynasties	AD561	Yuxi, Luoyang, Nanyang
144	Southern and Northern Dynasties	AD562	Xingyang, Jingshi, Jiyuan, Wenxian
145	Southern and Northern Dynasties	AD563	Yuxi
146	Southern and Northern Dynasties	AD568	Henan
147	Southern and Northern Dynasties	AD569	Anyang, Xinxiang, Jiaozuo, Puyang, Hebi, Jiyuan
148	Southern and Northern Dynasties	AD572	Yuxi
149	Southern and Northern Dynasties	AD573	Yuxi
150	Southern and Northern Dynasties	AD576	Anyang, Xinxiang, Jiaozuo, Puyang, Hebi, Jiyuan
151	Sui Dynasty	AD588	Anyang, Xinxiang, Jiaozuo, Puyang, Hebi, Jiyuan
152	Sui Dynasty	AD589	Huaiheshangzhongyou
153	Sui Dynasty	AD594	Yuxi
154	Sui Dynasty	AD615	Henan
155	Sui Dynasty	AD617	Henan
156	Tang Dynasty	AD621	Yuxi
157	Tang Dynasty	AD627	Henan
158	Tang Dynasty	AD628	Henan
159	Tang Dynasty	AD647	Luoyang, Sanmenxia
160	Tang Dynasty	AD651	Henan
161	Tang Dynasty	AD668	Henan
162	Tang Dynasty	AD677	Henan, Qinyang, Mengjin, Xingyang, Jiyuan, Wuzhi, Luoyang, Zhengyang
163	Tang Dynasty	AD683	Henan
164	Tang Dynasty	AD687	Henan
165	Tang Dynasty	AD702	Luoyang
166	Tang Dynasty	AD706	Luoyang, Henan
167	Tang Dynasty	AD707	Henan,Huixian, Qixian, Anyang, Jixian, Cizhou, Luoyang, Qinyang, Xingyang, Wuzhi
168	Tang Dynasty	AD715	Huojia, Jixian, Qinyang, Henan, Hebei
169	Tang Dynasty	AD724	Wuzhi, Hebei
170	Tang Dynasty	AD728	Qinyang, Dongdu, Songzhou, Haozhou
171	Tang Dynasty	AD766	Luoyang
172	Tang Dynasty	AD771	Anyang, Xinxiang, Jiaozuo, Puyang, Hebi, Jiyuan
173	Tang Dynasty	AD785	Mengjin, Luoyang, Qinyang, Xingyang, Huixian, Jixian, Anyang, Cizhou
174	Tang Dynasty	AD790	Henan
175	Tang Dynasty	AD809	Jiaozuo, Xinyang, Guangshan, Huangchuan
176	Tang Dynasty	AD832	Xinan, Henan, Luoyang
177	Tang Dynasty	AD834	Sanmenxia, Shanhua
178	Tang Dynasty	AD835	Jingzhao, Henan, Hezhong, Qinyang, Hebei
179	Tang Dynasty	AD837	Luoyang, Henan, Hebei
180	Tang Dynasty	AD839	Zhengzhou, Kaifeng
181	Tang Dynasty	AD861	Xinan, Jiyuan, Henan, Huainan
182	Tang Dynasty	AD862	Xinan, Henan, Kaifeng, Huangchuan, Xixian, Guangshan, Xinyang
183	Tang Dynasty	AD867	Qinyang, Huaizhou
184	Tang Dynasty	AD868	Yuxi
185	Five Dynasties and Ten Kingdoms	AD911	Luoyang
186	Five Dynasties and Ten Kingdoms	AD912	Kaifeng
187	Five Dynasties and Ten Kingdoms	AD925	Luoyang
188	Five Dynasties and Ten Kingdoms	AD930	Henan
189	Five Dynasties and Ten Kingdoms	AD933	Luoyang
190	Five Dynasties and Ten Kingdoms	AD935	Luoyang
191	Five Dynasties and Ten Kingdoms	AD942	Sanmenxia
192	Five Dynasties and Ten Kingdoms	AD943	Zhoukou, Kaifeng, Chenzhou, Luoyang
193	Five Dynasties and Ten Kingdoms	AD945	Luoyang, Kaifeng
194	Five Dynasties and Ten Kingdoms	AD946	Luoyang, Qixian, Puyang, Yuanyang, Qinyang
195	Song Dynasty	AD960	Luoyang, Henan
196	Song Dynasty	AD961	Qinyang, Jixian
197	Song Dynasty	AD962	Mengjin, Luoyang, Xinan, Huaxian, Jixian, Zhaozhou, Weizhou, Puyang, Yanzhou, Hezhongfu
198	Song Dynasty	AD963	Mengzhou, Huaizhou
199	Song Dynasty	AD964	Sanmenxia, Lingbao, Luoyang, Henanfu
200	Song Dynasty	AD969	Kaifeng
201	Song Dynasty	AD974	Anyang
202	Song Dynasty	AD980	Anyang
203	Song Dynasty	AD985	Xingyang
204	Song Dynasty	AD989	Henan, Kaifeng, Hebei, Jingshi
205	Song Dynasty	AD991	Yuxi, Mengjin, Xingyang
206	Song Dynasty	AD992	Henanfu, Mengjin, Xuru
207	Song Dynasty	AD994	Jiaozuo
208	Song Dynasty	AD1000	Jingshi
209	Song Dynasty	AD1001	Jingji
210	Song Dynasty	AD1004	Jingshi
211	Song Dynasty	AD1005	Luoyang, Xingyang
212	Song Dynasty	AD1006	Jingshi
213	Song Dynasty	AD1009	Luoyang, Xinan, Mengjin, Xingyang, Jingshi, Henanfu, Sanxi
214	Song Dynasty	AD1010	Jingshi
215	Song Dynasty	AD1011	Xingyang
216	Song Dynasty	AD1012	Jingshi, Hebei, Huainan
217	Song Dynasty	AD1016	Jingshi, Damingfu, Chanzhou, Xiangzhou, Anyang, Puyang, Xinxiang
218	Song Dynasty	AD1017	Jingshi
219	Song Dynasty	AD1020	Jingshi
220	Song Dynasty	AD1024	Yuanyang, Yanxian, Qixian, Jixian
221	Song Dynasty	AD1032	Xinxiang, Kaifeng
222	Song Dynasty	AD1033	Henen
223	Song Dynasty	AD1047	Kaifeng
224	Song Dynasty	AD1049	Jixian, Huaxian, Anyang
225	Song Dynasty	AD1051	Jingdong, Huainan, Kaifeng
226	Song Dynasty	AD1054	Jingxi
227	Song Dynasty	AD1064	Zhengzhou, Huaxian, Xincai, Ruzhou, Yingzhou, Puyang
228	Song Dynasty	AD1072	Qinyang, Jingdong, Jingxi
229	Song Dynasty	AD1074	Henanfu, Ruzhou, Jiaozuo, Huixian, Qixian, Jixian, Qinyang, Kaifeng
230	Song Dynasty	AD1076	Mengjin, Xingyang, Wuzhi, Jingdong, Jingxi, Luoyang, Huixian, Qixian, Jixian, Qinyang
231	Song Dynasty	AD1089	Jingshi
232	Song Dynasty	AD1100	Jingdong, Huainan, Kaifeng
233	Song Dynasty	AD1103	Qinyang
234	Song Dynasty	AD1104	Wuzhi
235	Song Dynasty	AD1108	Huainan, Jiangdong, Jiangxi
236	Song Dynasty	AD1137	Henan
237	Song Dynasty	AD1142	Luoyang, Jingxi, Huaidong
238	Song Dynasty	AD1163	Jingxi
239	Song Dynasty	AD1166	Mengjin
240	Song Dynasty	AD1172	Zhongdu, Jingxi, Nanjing, Hebei,Hedong
241	Song Dynasty	AD1177	Hebei, Dongjing
242	Song Dynasty	AD1190	Huaizhou, Hejian
243	Song Dynasty	AD1199	Zhengzhou
244	Song Dynasty	AD1210	Mengjin, Xinxiang
245	Song Dynasty	AD1212	Mengjin, Hedong, Weizhou, Kaifeng
246	Song Dynasty	AD1213	Henan
247	Song Dynasty	AD1215	Henan, Gushi
248	Song Dynasty	AD1216	Luoyang, Mengjin, Yanshi, Zhengzhou, Xinan, Luoyang, Dengfeng
249	Song Dynasty	AD1220	Henen
250	Song Dynasty	AD1221	Mengjin, Henanlu
251	Song Dynasty	AD1228	Jiyuan
252	Yuan Dynasty	AD1270	Luoyang, Henanlu, Qinyang
253	Yuan Dynasty	AD1278	Mengjin, Anyang, Zhangde
254	Yuan Dynasty	AD1280	Luoyang, Qinyang, Jiaozuo
255	Yuan Dynasty	AD1285	Xuchang, Junzhou, Huaiqing, Qinyang, Mengzhou, Bianliang, Zhengzhou, Weihui, Zhangde, Puzhou, Dongchang, Guangping, Pingyang
256	Yuan Dynasty	AD1295	Bianliang, Chenliu, Zhoukou, Kaocheng
257	Yuan Dynasty	AD1296	Wuzhi, Nanle, Qinyang, Mengzhou, Hejian, Daming, Kaizhou, Huaimeng, Wuzhi, Xinxiang, Luoyang
258	Yuan Dynasty	AD1297	Qinyang, Huaizhou, Wuzhi, Bianliang, Nanyang
259	Yuan Dynasty	AD1301	Yingchi, Anyang, Xinxiang, Jiaozuo, Puyang, Hebi, Jiyuan, Yudong
260	Yuan Dynasty	AD1306	Henen
261	Yuan Dynasty	AD1308	Shangcai, Guide, Runing, Luoyang, Henan, Jianghuai
262	Yuan Dynasty	AD1313	Dengfeng
263	Yuan Dynasty	AD1314	Ruzhou, Ruzhou
264	Yuan Dynasty	AD1316	Xiuwu
265	Yuan Dynasty	AD1317	Qinyang, Jiaozuo, Bianliang
266	Yuan Dynasty	AD1320	Henan, Xinan
267	Yuan Dynasty	AD1322	Henan, Hejian
268	Yuan Dynasty	AD1324	Henan, Jixian, Weihui, Zhangde, Daming, Neihuang
269	Yuan Dynasty	AD1326	Luoyang, Henan, Xiuwu, Huaiqing
270	Yuan Dynasty	AD1327	Henan, Sanmenxia, Qinyang, Wuzhi
271	Yuan Dynasty	AD1328	Luoyang, Huaiqing, Henanfu, Qinyang
272	Yuan Dynasty	AD1329	Xinan, Luoyang, Qinyang, Anyang, Shunde, Daming, Zhangde, Weihui, Huaiqing, Bianliang, Zhongxing, Zhending, Hejian, Xinxiang, Qinyang, Junxian
273	Yuan Dynasty	AD1330	Jiaozuo, Mengzhou, Dengfeng, Yanshi, Mengjin, Xuchang, Weihui, Daming, Luzhou, Qinyang, Xinan, Mianchi, Luoyang
274	Yuan Dynasty	AD1331	Henan, Jiaozuo
275	Yuan Dynasty	AD1332	Luoyang
276	Yuan Dynasty	AD1335	Henan
277	Yuan Dynasty	AD1342	Anyang, Xinxiang, Jiaozuo, Puyang, Hebi, Jiyuan, Zhangde, Weihui
278	Yuan Dynasty	AD1347	Anyang, Qinyang, Huaiqing, Weihui, Bianliang, Mengjin, Zhangde, Junxian
279	Yuan Dynasty	AD1352	Puyang, Huaxian, Xinxaing, Nanle, Daming
280	Yuan Dynasty	AD1354	Huangheyibei, Huaiqing, Henei, Jiaozuo, Bianliang
281	Yuan Dynasty	AD1357	Henan
282	Yuan Dynasty	AD1358	Anyang, Henan
283	Yuan Dynasty	AD1359	Mengjin, Mianchi, Xinan, Qinyang, Changge
284	Yuan Dynasty	AD1361	Mengjin, Xingyang
285	Yuan Dynasty	AD1362	Luoyang, Mengjin, Yanshi
286	Ming Dynasty	AD1371	Luoyang, Mengjin, Yanshi
287	Ming Dynasty	AD1372	Henan, Qinyang
288	Ming Dynasty	AD1373	Henan
289	Ming Dynasty	AD1374	Jixian, Xinxiang
290	Ming Dynasty	AD1404	Henen
291	Ming Dynasty	AD1422	Jixian
292	Ming Dynasty	AD1423	Luoyang
293	Ming Dynasty	AD1425	Henan
294	Ming Dynasty	AD1427	Luoyang, Nanji
295	Ming Dynasty	AD1432	Henan, Daming, Nanle, Jixian, Huaxian, Neihuang, Qingfeng, Xinxiang
296	Ming Dynasty	AD1433	Nanbeiji, Henan, Jixian, Qingfeng, Daming
297	Ming Dynasty	AD1437	Henan
298	Ming Dynasty	AD1439	Henan, Junxian
299	Ming Dynasty	AD1441	Qinyang, Huaiqing, Kaifeng, Xiayi
300	Ming Dynasty	AD1442	Huaiqing, Henan
301	Ming Dynasty	AD1443	Luoyang, Henan
302	Ming Dynasty	AD1444	Zhangde, Weihui, Pingyang
303	Ming Dynasty	AD1448	Xingyang, Henan
304	Ming Dynasty	AD1450	Henan, Xinxiang, Junxian
305	Ming Dynasty	AD1453	Henan, Nanle
306	Ming Dynasty	AD1454	Henan, Wuzhi
307	Ming Dynasty	AD1455	Dengfeng, Jiyuan, Nanji, Henan, Puyang, Junxian
308	Ming Dynasty	AD1457	Henan
309	Ming Dynasty	AD1462	Henanfu, Qingfeng
310	Ming Dynasty	AD1463	Weihui
311	Ming Dynasty	AD1465	Zhoukou, Huaining, Kaifeng, Chenliu, Tongxu
312	Ming Dynasty	AD1466	Zhoukou, Yucheng, Xiayi
313	Ming Dynasty	AD1467	Sanmenxia, Lingbao, Mengjin, Kaifeng
314	Ming Dynasty	AD1468	Jiyuan, Henan
315	Ming Dynasty	AD1470	Ruzhou, Henan, Jiyuan, Xinxiang, Huaxian
316	Ming Dynasty	AD1472	Qinyang, Wuzhi, Jiyuan, Henei
317	Ming Dynasty	AD1473	Zhangde, Weihui
318	Ming Dynasty	AD1479	Songxian, Yichuan, Henan
319	Ming Dynasty	AD1481	Henan, Wenxain
320	Ming Dynasty	AD1483	Henan, Jiaozuo
321	Ming Dynasty	AD1484	Henen
322	Ming Dynasty	AD1485	Xinan, Henan
323	Ming Dynasty	AD1486	Henan, Xinxiang, Kaifeng, Neihuang, Puyang, Kaizhou, Xinxiang
324	Ming Dynasty	AD1487	Xiangcheng, Dengfeng, Yichuan, Junxian, Neihuang, Dongming, Nanle,Henan
325	Ming Dynasty	AD1488	Kaifeng, Ruzhou, Henan
326	Ming Dynasty	AD1489	Kaifeng, Ruzhou, Zhangde, Tongxu
327	Ming Dynasty	AD1490	Kaifeng, Zhangde, Weihui, Huaiqing, Ruzhou, Hongnong, Luoyang, Guide, Jiaozuo
328	Ming Dynasty	AD1493	Henan, Zhongmou, Xuchang, Linying, Kaifeng, Nanyang, Xuchang, Zhoukou
329	Ming Dynasty	AD14898	Wuzhi, Henan
330	Ming Dynasty	AD1499	Henan
331	Ming Dynasty	AD1501	Henan, Luoyang, Henanfu, Shuntian, Yongping, Hejian
332	Ming Dynasty	AD1503	Shangqiu, Xiayi, Kaifeng, Yongcheng
333	Ming Dynasty	AD1508	Songxian, Shangcai, Queshan, Runan, Zhengyang, Luoshan, Xixian, Guangshan, Shangcheng, Gushi, Tongbai, Dengxian, Nanyang, Yunan
334	Ming Dynasty	AD1509	Zhongmou, Tongxu, Kaifeng, Xiayi
335	Ming Dynasty	AD1511	Yexian, Dengfeng, Jiyuan, Fanxian, Yongcheng
336	Ming Dynasty	AD1512	Xuchang, Huaxian
337	Ming Dynasty	AD1516	Qinyang, Huaiqing, Henan
338	Ming Dynasty	AD1521	Henan, Xuchang, Kaifeng, Zhoukou
339	Ming Dynasty	AD1523	Huaxian, Junxian, Neihuang, Puyang, Kaizhou, Qingfeng, Nanle, Xinxiang, Dongming, Jixian, Anyang
340	Ming Dynasty	AD1524	Luoyang, Kaifeng, Xiayi, Yongcheng, Shangshui, Zhoukou, Huaining, Xiangcheng
341	Ming Dynasty	AD1527	Luoayng, Xingyang
342	Ming Dynasty	AD1528	Henan
343	Ming Dynasty	AD1529	Lushan, Yanling, Xuchang, Fugou, Qixain, Henan
344	Ming Dynasty	AD1531	Anyang, Xinxiang, Jiaozuo, Puyang, Hebi, Jiyuan, Puyang
345	Ming Dynasty	AD1532	Lushan
346	Ming Dynasty	AD1539	Sanmenxia, Heyin, Xuchang, Luoyang, Luoyang, Qinyang
347	Ming Dynasty	AD1540	Luoyang, Xiangcheng
348	Ming Dynasty	AD1541	Huaxian, Xinxiang
349	Ming Dynasty	AD1544	Henan, Xinain, Runan, Zhengyang, Xiping, Tongbai, Shangcai
350	Ming Dynasty	AD1545	Luoyang, Yongning
351	Ming Dynasty	AD1546	Henan
352	Ming Dynasty	AD1550	Luoyang, Yanshi, Dengfeng
353	Ming Dynasty	AD1553	Runan, Yingchuan
354	Ming Dynasty	AD1554	Xuchang
355	Ming Dynasty	AD1557	Puyang, Kaizhou, Huaxian
356	Ming Dynasty	AD1560	Nanle, Henan, Zhangde, Weihui, Huaiqing, Guide, Xinxiang, Yuanyang
357	Ming Dynasty	AD1561	Baofeng
358	Ming Dynasty	AD1562	Lingbao, Xinzheng, Yanshi, Baofeng, Luoyang
359	Ming Dynasty	AD1563	Puyang, Huaxian, Neihuang
360	Ming Dynasty	AD1564	Lingbao, Wenxiang, Henan
361	Ming Dynasty	AD1565	Henen
362	Ming Dynasty	AD1568	Xingyang, Ruzhou, Jiaxian
363	Ming Dynasty	AD1574	Xingyang, Heyin, Xuchang
364	Ming Dynasty	AD1580	Wenxian, Yanshi, Zhengzhou, Luoyang, Dengfeng
365	Ming Dynasty	AD1583	Puyang, Kaizhou, Shexian
366	Ming Dynasty	AD1585	Luoyang, Huojia, Puyang, Kaizhou, Yuanyang, Huaxian, Neihuang, Linxian, Jixian, Yangwu, Xinxaing, Weihui, Huixian, Qixian, Tangyin
367	Ming Dynasty	AD1586	Luoyang, Dengfeng, Yichuan, Wuzhi
368	Ming Dynasty	AD1587	Lingbao, Linxian, Puyang, Kaizhou, Dongming, Linzhang
369	Ming Dynasty	AD1587	Luoyang, Qinyang, Ruzhou, Xuchang, Jiaozuo, Yancheng, Jiaozuo, Henei, Wuzhi, Xiuwu, Huojia, Weihui, Huixian, Jixian, Huaxain, Zhongmou, Shenqiu, Kaifeng, Yongcheng, Zhoukou
370	Ming Dynasty	AD1588	Luoyang, Yongning,Yichun, Henan, Xingyang, Heyin, Baofeng, Sanmenxia, Xinzheng, Jiyuan, Yancheng, Xuchang, Wuzhi, Xiuwu, Xinxiang, Qinyang,Jiaozuo, Wenxian, Yexian, Xinxiang, Jixian, Weihui, Junxian, Huaxian, Anyang, Zhangde, Neihuang, Tangyin, Puyang, Huaiqing
371	Ming Dynasty	AD1589	Xixian, Shangcheng, Gushi, Jiaxian, Baofeng, Lushan, Luoyang, Yongning, Wuzhi, Queshan, Guangshan
372	Ming Dynasty	AD1590	Xiuwu, Qinyang, Wuzhi, Yuanyang, Xinxiang, Huojia, Anyang, Linzhang, Dongming
373	Ming Dynasty	AD1594	Jiaxain, Baofeng, Ruzhou, Dengfeng, Henan
374	Ming Dynasty	AD1596	Jiaxain, Jiyuan, Qinyang
375	Ming Dynasty	AD1598	Fanxian, Huojia, Jingshi
376	Ming Dynasty	AD1599	Weishi, Qixian, Henanfu, Lingbao, Wenxian, Xuchang, Henei, Jiyuan, Zhongmou, Yancheng
377	Ming Dynasty	AD1601	Henan, Lingbao, Sanmenxia
378	Ming Dynasty	AD1606	Jiaxian, Xiangcheng, Jiyuan, Jiaozuo
379	Ming Dynasty	AD1608	Xuchang, Henan, Xiangcheng, Yancheng
380	Ming Dynasty	AD1609	Jiaozuo, Jiyuan,Henan, Yancheng, Qinyang, Henei, Wuzhi
381	Ming Dynasty	AD1615	Baofeng
382	Ming Dynasty	AD1616	Mengjin, Xiangcheng, Shangshui, Luoyang
383	Ming Dynasty	AD1617	Jiaxain, Xiangyang, Xinzheng, Luoshan, Xixian, Qinyang
384	Ming Dynasty	AD1618	Luoyang, Luoyang, Mianchi, Jiaozuo
385	Ming Dynasty	AD1619	Luoyang, Xianan, Xingyang, Xinzheng, Jiyuan, Heyin, Sishui, Qinyang, Xiuwu, Linxian, Neihuang, Jiyuan, Qinyang
386	Ming Dynasty	AD1620	Yanshi, Luoyang
387	Ming Dynasty	AD1621	Jiyuan, Jiaozuo
388	Ming Dynasty	AD1624	Luoyang
389	Ming Dynasty	AD1625	Luoshan, Xixian, Shangcheng
390	Ming Dynasty	AD1627	Xinan, Yancheng
391	Ming Dynasty	AD1630	Zhengzhou, Xinzheng
392	Ming Dynasty	AD1633	Jiaxian, Xuchang, Zhengzhou, Huaiqing, Jiyuan
393	Ming Dynasty	AD1634	Sanmenxia, Lingbao, Mianchi, Xianan
394	Ming Dynasty	AD1635	Xinan, Sanmenxia, Yancheng, Xinyang, Runan, Queshan, Luoshan, Xixain
395	Ming Dynasty	AD1636	Xinan, Jiyuan
396	Ming Dynasty	AD1637	Xinan, Yancheng, Dengfeng, Zhengzhou
397	Ming Dynasty	AD1638	Xinan, Luoyang, Songxian, Yuanyang, Lushan, Zhengzhou, Xuchang, Qinyang, Henan, Huojia, Huixain, Weihui, Lingbao, Mengjin, Jixian
398	Ming Dynasty	AD1639	Huaiqing, Qinshui, Luoyang, Luoyang, Baofeng, Lushan, Lushi, Xinan, Luoyang, Jiaxian, Lingbao, Luoyang, Songxian, Xucahng, Dengfeng, Zhengzhou, Changge, Mianchi, Yanling, Zhoukou, Shangshui, Xiayi
399	Ming Dynasty	AD1640	Wuzhi, Xinxaing, Weihui, Jixian, Ruzhou, Luoyang, Nanle, Qingfeng, Yuanyang, Xinxiang, Fengqiu, Xinxaing, Yancheng, Xuchang, Xingyang, Mengjin, Luoyang, Jiaozuo, Huojia, Xiuwu, Huixian, Weihui, Jiyuan, Wenxian, Huaiqing, Wuzhi, Jiaozuo, Qinyang, Queshan
400	Ming Dynasty	AD1641	Lingbao, Luoyang, Yanshi, Dengfeng, Zhongmou, Xuchang, Jiaxian, Zhengzhou, Xiangcheng, Weishi, Xuchang, Changge, Yanling, Shangshui, Shenqiu, Zhoukou, Qixain
401	Ming Dynasty	AD1642	Yuanyang, Luoyang, Wuzhi
402	Ming Dynasty	AD1643	Yanshi, Jiaxian, Lushan, Xinzheng
403	Qing Dynasty	AD1648	Jiaozuo, Qinyang, Henei, Wuzhi, Zhangde, Weihui, Huaiqing, Henan
404	Qing Dynasty	AD1648	Sanmenxia, Luoyang, Ruzhou, Jiaxian
405	Qing Dynasty	AD1649	Zhengzhou, Lingbao, Wenxian
406	Qing Dynasty	AD1650	Xiangcheng
407	Qing Dynasty	AD1652	Yancheng, Sanmenxia, Wenxiang
408	Qing Dynasty	AD1655	Xingyang, Jiaozuo
409	Qing Dynasty	AD1660	Qinyang, Wuzhi, Wenxian
410	Qing Dynasty	AD1661	Yancheng, Xiping, Shangcai, Runan, Suiping, Queshan, Tongbai, Luoshan, Xixian, Guangshan, Shangcheng
411	Qing Dynasty	AD1664	Luoyang, Jiaozuo, Wuzhi
412	Qing Dynasty	AD1665	Xinan, Jiaozuo, Qinyang, Huaiqing, Yuanyang, Yuanwu, Yangwu, Dongming, Puyang, Xinxiang, Shexian, Neihuang
413	Qing Dynasty	AD1667	Xinan, Ruzhou, Baofeng, Qinyang
414	Qing Dynasty	AD1670	Henan, Yuanyang, Yuanwu, Linxain, Tangyin, Neihuang, Fanxian, Luoyang, Qinyang, Xingyang, Puyang, Kaizhou, Dongming, Linzhang, Cidai
415	Qing Dynasty	AD1674	Xinzheng, Zhengzhou, Wenxian, Luoyang
416	Qing Dynasty	AD1675	Zhengzhou, Wuzhi, Qinshui, Lingbao, Sanmenxia, Wenxiang
417	Qing Dynasty	AD1678	Zhengzhou, Zhengzhou, Xinan, Heyang, Luoyang
418	Qing Dynasty	AD1679	Luoyang, Yichuan, Zhengzhou, Yanshi, Dengfeng, Xinan, Luoyang, Mianchi, Xingyang, Luoyang, Luoyang, Baofeng, Jiaxian, Ruzhou, Lushan, Zhengzhou, Fengqiu, Lankao, Chenliu, Runan, Xinyang, Tongbai, Xiping
419	Qing Dynasty	AD1680	Ruzhou, Lushan, Luoyang, Yongning, Zhengzhou, Xinzheng, Jiaozuo
420	Qing Dynasty	AD1682	Jiyuan
421	Qing Dynasty	AD1683	Luoyang, Xingyang, Jiaozuo
422	Qing Dynasty	AD1684	Xiuwu, Jiaozuo, Jixian, Weihui, Qinyang, Henei, Wuzhi, Huojia, Dengxian
423	Qing Dynasty	AD1686	Xingyang, Qinyang, Wuzhi
424	Qing Dynasty	AD1687	Zhengzhou, Xinzheng, Wuzhi
425	Qing Dynasty	AD1689	Qinyang, Zhengzhou, Yancheng, Luoyang, Zhengzhou, Xinzheng, Wuzhi, Xuchang
426	Qing Dynasty	AD1690	Xingyang, Mengjin, Ruzhou, Zhengzhou, Xinzheng,Jiaozuo, Wuzhi, Xuchang, Baofeng, Jiaxian, Luoyang, Lusahn, Dengfeng, Qinyang, Huaiqing, Yuanyang, Yuanwu, Xinxiang, Jixian, Anyang, Weihui, Zhangde, Weishi, Zhoukou, Kaifeng, Zhoukou, Dengxian
427	Qing Dynasty	AD1691	Jiaozuo, Mengjin, Luoyang, Luoyang, Songxian, Jiyuan, Yanshi, Xuchang, Qinyang, Henei, Wuzhi, Henan
428	Qing Dynasty	AD1692	Mengjin, Luoyang, Yanshi, Xingyang, Xuchang, Ruzhou, Luoyang, Lushan, Yancheng, Qinyang, Wuzhi, Qinyang, Yuanyang, Huojia, Anyang, Zhangde, Tangyin, Huangchuan
429	Qing Dynasty	AD1694	Xinzheng
430	Qing Dynasty	AD1696	Xuchang, Xinzheng
431	Qing Dynasty	AD1708	Wenxian, Xinxiang, Qingfeng, Xinzheng, Xuchang, Zhengzhou, Huaxian, Xingyang, Wuzhi, Jiyuan, Qinyang, Jiyuan, Xiuwu, Yangwu, Zhangde, Neihuang, Anyang, Wuan, Yuanyang, Huojia, Nanle, Xinxiang
432	Qing Dynasty	AD1710	Yanshi, Ruzhou, Lushan, Yancheng
433	Qing Dynasty	AD1713	Xuchang, Xinzheng
434	Qing Dynasty	AD1714	Xingyang, Wuzhi, Huojia, Yuanyang, Wuzhi, Qinyang, Yuanwu, Yangwu, Xiuwu, Zhengzhou, Jixian
435	Qing Dynasty	AD1720	Lingbao, Wenxiang, Luoyang, Luoyang, Mengjin
436	Qing Dynasty	AD1721	Wuzhi, Xingyang, Ruzhou, Lingbao, Mengjin, Luoyang, Luoyang, Luoyang, Yanshi, Zhengzhou, Lushan, Songxian, Jiyuan, Jiaozuo, Henan, Weishi, Xuchang, Fugou, Zhoukou, Qixian
437	Qing Dynasty	AD1722	Yanshi, Mengjin, Lingbao, Luoyang, Xuchang, Zhengzhou, Jiaozuo, Wenxian
438	Qing Dynasty	AD1723	Jiaozuo, Huaiqing, Wenxian, Wuzhi, Xiuwu, Yuanyang, Huojia, jixian, Linxian, Anyang
439	Qing Dynasty	AD1726	Lingbao
440	Qing Dynasty	AD1730	Qixian, Shangqiu, Xiayi
441	Qing Dynasty	AD1731	Xingyang
442	Qing Dynasty	AD1736	Luoyang, Yongning, Xuchang
443	Qing Dynasty	AD1737	Lingbao
444	Qing Dynasty	AD1740	Baofeng, Wuzhi
445	Qing Dynasty	AD1743	Wenxian, Yuanyang, Mengjin, Luoyang, Luoyang, Xingyang,Yanshi, Luoyang, Luoyang, Ruzhou, Xuchang, Jiyuan, Jiaozuo, Huojia, Huaxian, Xinan, Wuzhi, Xiuwu, Yangwu
446	Qing Dynasty	AD1745	Xuchang, Wuzhi
447	Qing Dynasty	AD1747	Xuchang
448	Qing Dynasty	AD1748	Baofeng, Xuchang
449	Qing Dynasty	AD1749	Luoyang, Yongning
450	Qing Dynasty	AD1750	Luoyang, Jiyuan
451	Qing Dynasty	AD1752	Zhengzhou
452	Qing Dynasty	AD1759	Xuchang, Jiaozuo, Wuzhi
453	Qing Dynasty	AD1762	Zhengzhou
454	Qing Dynasty	AD1764	Qinyang, Huaiqing, Jiaozuo
455	Qing Dynasty	AD1765	Xinzheg
456	Qing Dynasty	AD1767	Jiyuan
457	Qing Dynasty	AD1768	Henan, Shangcheng, Guangzhou, Guangshan, Xixian, Gushi, Shangcheng, Xinyang, Luoshan, Huangchuan
458	Qing Dynasty	AD1770	Xinzheng, Jiyuan
459	Qing Dynasty	AD1771	Xinzheng
460	Qing Dynasty	AD1777	Xingyang, Jiyuan, Xuchang, Luoyang
461	Qing Dynasty	AD1778	Luoyang, Mengjin, Jiyuan, Xiuwu, Fanxian, Jiaozuo, Huixian, Jixian, Weihui, Neihuang, Junxian, Puyang, Kaizhou, Qinyang, Kaifeng, Zhangde
462	Qing Dynasty	AD1782	Luoyang,Yancheng
463	Qing Dynasty	AD1783	Xinan, Baofeng, Xuchang
464	Qing Dynasty	AD1784	Yanshi, Xingyang, Yancheng, Xuchang, Xuchang, Zhengzhou, Xinzheng, Jiyuan, Wuzhi, Mianchi, Xinan, Jiaozuo
465	Qing Dynasty	AD1785	Yancheng, Huixian, Weihui, Xiuwu, Huojia, Xinxiang, Linxian, Qinyang, Mengjin, Luoyang, Lingbao, Luoyang, Yongning, Songxian, Zhengzhou, Xiangcheng, Dengfeng, Jiyaun, Wenxian, Qinyang, Wuzhi, Tangyin, Shangcheng, Yanshi, Mianchi, Xinan, Xingyang, Xuchang, Luoyang, Puyang, Qinyang, Xinyang
466	Qing Dynasty	AD1786	Zhengzhou, Xingyang, Yancheng, Dengfeng, Baofeng, Lushan, Yexian, Xuchang, Jiaozuo, Zhengzhou
467	Qing Dynasty	AD1788	Xuchang
468	Qing Dynasty	AD1796	Lingbao
469	Qing Dynasty	AD1798	Zhengzhou
470	Qing Dynasty	AD1804	Mianchi, Zhengzhou
471	Qing Dynasty	AD1806	Xinxiang, Weihui, Huojia, Henei, Jiyuan, Xuwu, Wuzhi, Shangcai, Daiqi, Yuanwu, Linxian, Sanmenxia, Lingbao, Wenxiang
472	Qing Dynasty	AD1807	Zhengzhou, Henan, Lingbao
473	Qing Dynasty	AD1808	Yancheng, Qinyang, Henei
474	Qing Dynasty	AD1810	Luoyang, Zhengzhou, Kaizhou, Ruzhou, Guizhou, Chenzhou, Xuzhou, Sanmenxia, Guangzhou, Zhangde, Weihui, Huaiqing, Henan
475	Qing Dynasty	AD1812	Jiaxian, Baofeng, Zhengzhou, Dengfeng
476	Qing Dynasty	AD1813	Henan
477	Qing Dynasty	AD1814	Yanshi, Xinan, Ruzhou, Yancheng, Wuzhi
478	Qing Dynasty	AD1817	Mianchi, Sanmenxia
479	Qing Dynasty	AD1819	Xingyang
480	Qing Dynasty	AD1822	Wuzhi, Yuanwu
481	Qing Dynasty	AD1824	Wuzhi, Baofeng
482	Qing Dynasty	AD1826	Yancheng
483	Qing Dynasty	AD1834	Luoyang, Ruzhou
484	Qing Dynasty	AD1835	Zhengzhou, Zhengzhou
485	Qing Dynasty	AD1836	Sanmenxia, Wenxiang, Xiangyang, Yancheng
486	Qing Dynasty	AD1837	Lingbao
487	Qing Dynasty	AD1838	Wuzhi
488	Qing Dynasty	AD1845	Wuzhi, Xinxiang, Puyang, Linxian
489	Qing Dynasty	AD1846	Nanyang, Lushi, Xuchang, Lingbao, Zhengzhou, Wuzhi, Neixiang, Fangcheng
490	Qing Dynasty	AD1847	Anyang, Neihuang, Jixian, Jiaozuo, Zhouou, Mianchi, Xinan, Zhengzhou, Lingbao, Sanmenxia, Jiaxian, Lushan, Puyang, Xuchang, Zhengzhou, Yancheng, Zhengzhou, Weishi, Zhongmou, Changge, Fugou, Xuchang, Linying, Lankao, Kaocheng, Kaifeng, Chenliu, Yongcheng, Zhecheng
491	Qing Dynasty	AD1850	Henan,Yuxi,Hebei
492	Qing Dynasty	AD1855	Xuchang, Wuzhi
493	Qing Dynasty	AD1856	Neixiang, Xinye, Fangcheng, Jiaxian, Yexian, Xuchang
494	Qing Dynasty	AD1857	Zhengzhou, Neihuang, Qingfeng, Wuzhi, Henan
495	Qing Dynasty	AD1858	Henan, Zhangde, Weihui, Zhengzhou, Wuzhi, Neihuang, Anyang, Tangyin, Linzhang, Shexian, Neihuang, Junxian
496	Qing Dynasty	AD1859	Zhengzhou, Xingyang, Yanshi, Luoyang, Mengjin, Yongning, Wenxian, Wuzhi, Xingze, Jiaozuo, Jiyuan,Sishui
497	Qing Dynasty	AD1861	Jiyuan, Jiaozuo, Yongning, Wenxian, Wuzhi, Mengjin
498	Qing Dynasty	AD1862	Sanmenxia, Jiaozuo, Zhengzhou
499	Qing Dynasty	AD1864	Guangshan, Henanfu
500	Qing Dynasty	AD1866	Yexian, Wenxian, Wuzhi
501	Qing Dynasty	AD1867	Zhengzhou, Lingbao
502	Qing Dynasty	AD1872	Mianchi
503	Qing Dynasty	AD1875	Xuchang, Sanmenxia, Zhengzhou
504	Qing Dynasty	AD1876	Jiyuan, Jiaozuo, Yongning, Wenxian, Wuzhi, Mengjin
505	Qing Dynasty	AD1877	Wuzhi, Xinxiang, Puyang, Linxian
506	Qing Dynasty	AD1878	Lingbao, Wenxiang, Sanmenxia, Lushi, Songxian, Luoyang, Xuchang, Jiaozuo, Luoyang, Mianchi, Zhengzhou, Xingyang, Sishui, Yancheng
507	Qing Dynasty	AD1881	Luoyang
508	Qing Dynasty	AD1887	Kaifeng, Xinxiang, Dongming
509	Qing Dynasty	AD1893	Jiaozuo, Xingyang, Henei, Jiyuan, Wuzhi, Wenxian, Luoyang, Yanshi, Mengjin, Luoyang, Yexian, Zhoukou, Fugou
510	Qing Dynasty	AD1897	Yancheng, Luoyang
511	Qing Dynasty	AD1899	Luoyang, Yexian, Jiaozuo, Wuzhi, Xuchang, Zhengzhou, Huaxian, Jiyuan
512	Qing Dynasty	AD1900	Sanmenxia, Xuchang, Jiaxian, Mianchi, Xiangcheng, Lingbao, Yancheng, Dengfeng, Wuzhi, Luoyang, Yichuan, Luoyang, Zhengzhou, Xiuwu, Huojia, Huaxian, Linxian, Anyang, Linzhang, Puyang, Fengqiu, Nanle, Wuan
513	Qing Dynasty	AD1901	Lingbao, Wenxiang, Sanmenxia, Xinan, Mianchi, Luoyang, Luoyang, Yanshi
514	Qing Dynasty	AD1902	Qinyang, Henei, Henan
515	Qing Dynasty	AD1903	Henan, Dengfeng
516	Qing Dynasty	AD1904	Henan, Luoyang, Qinyang
517	Qing Dynasty	AD1905	Henan
518	Qing Dynasty	AD1906	Neixiang
519	Qing Dynasty	AD1907	Luoyang, Yichuan, Dengfeng, Zhengzhou, Luoyang
520	Qing Dynasty	AD1908	Henan, Zhengzhou
521	Qing Dynasty	AD1909	Henan, Jiaozuo
522	Qing Dynasty	AD1911	Mianchi, Wenxiang, Yancheng, Wuzhi, Yichuan, Jiaxian, Lingbao
523	Republic of China	AD1912	Mianchi, Zhengzhou, Xinye, Lingbao, Xingyang, Sanmenxia, Xuchang, Luoyang, Zhengzhou, Luoyang, Jiaozuo
524	Republic of China	AD1913	Mianchi, Xingyang, Heyin, Xuchang, Xinan
525	Republic of China	AD1914	Yuxi, Shangcheng, Huangchuan, Luoshan, Guangshan, Xinye, Xingyang, Wuyang, Runan
526	Republic of China	AD1916	Jiaozuo, Xinan, Xingyang, Zhengzhou,
527	Republic of China	AD1919	Sanmenxia, Luoyang
528	Republic of China	AD1920	Henan, Dengfeng
529	Republic of China	AD1921	Lingbao, Qingfeng, Junxian
530	Republic of China	AD1922	Lingbao, Mianchi, Xinan, Dengfeng, Luoyang, Tangyin, Ruzhou, Luoyang, Songxian, Sanmenxia, Lushi, Lushan, Baofeng, Fangcheng, Neihuang, Zhengzhou, Nanyang
531	Republic of China	AD1926	Luoyang, Shangcheng, Mianchi, Xiping, Luoyang, Luoyang
532	Republic of China	AD1927	Henan
533	Republic of China	AD1928	Mianchi, Xinan, Xiping, Nanyang, Xuchang, Wuyang, Xinyang, Wenxiang, Ruzhou, Xingyang, Lushi, Xinye, Fangcheng, Nanzhao, Neixiang
534	Republic of China	AD1929	Lingbao, Xuchang, Anyang, Wenxiang, Puyang, Sanmenxia, Luoyang, Luoyang, Yancheng, Xinan, Xinxiang, Wuan, Fengqiu
535	Republic of China	AD1930	Luoyang, Mianchi, Xingyang, Lushan, Kaifeng, Chenliu, Lankao
536	Republic of China	AD1932	Luoyang, Zhengzhou, Mengjin, Lushi, Sanmenxia, Mianchi, Xinan, Yichuan, Ruzhou, Baofeng, Zhengzhou, Qinyang, Wenxian, Wuzhi, Jiaozuo, Lingbao, Xingyang, Sishui
537	Republic of China	AD1933	Mianchi, Dengfeng, Xiangcheng, Mengjin, Sanmenxia, Qinyang, Xuchang, Yexian, Zhengzhou, Yanling
538	Republic of China	AD1935	Luoyang, Luoyang, Sanmenxia, Luoyang, Yichuan, Ruzhou, Zhengzhou, Xinan, Yanshi
539	Republic of China	AD1936	Henan
540	Republic of China	AD1937	Henan
541	Republic of China	AD1938	Henan
542	Republic of China	AD1939	Henen
543	Republic of China	AD1940	Henan, Xinan, Luoyang
544	Republic of China	AD1941	Henan, Nanyang
545	Republic of China	AD1942	Henan
546	Republic of China	AD1943	Mianchi, Yanshi, Xuchang, Zhengzhou, Ruzhou, Yichuan, Luoyang, Xinan, Wenxian
547	Republic of China	AD1945	Henan
548	Republic of China	AD1946	Henan
549	Republic of China	AD1948	Henan
550	People's Republic of China	AD1949	Shangqiu, Yucheng, Minquan, Xiayi
551	People's Republic of China	AD1950	Shangqiu, Xiayi, Nanyang, Fangcheng, Neixiang, Tanghe, Xichuan, Xinye, Luoyang
552	People's Republic of China	AD1951	Yuzhong, Anyang, Xinxiang, Jiaozuo, Puyang, Hebi, Jiyuan, Xinyang, Zhoukou, Jiaxian
553	People's Republic of China	AD1952	Changge, Yexian, Xiangxian, Yunan, Xinxiang, Yuanyang, Luoyang
554	People's Republic of China	AD1953	Nanyang, Neixiang, Xinyang, Shangqiu, Zhecheng, Yucheng
555	People's Republic of China	AD1954	Henan, Anyang, Xinxiang, Jiaozuo, Puyang, Hebi, Jiyuan,Nanyang,Zhoukou,Kaifeng,Shangqiu,Zhecheng,Ningling,Yucheng
556	People's Republic of China	AD1955	Henan
557	People's Republic of China	AD1956	Shangqiu, Minquan, Xinxiang, Zhengzhou, Kaifeng, Shangqiu, Xuchang, Nanyang
558	People's Republic of China	AD1957	Xuchang, Yancheng, Baofeng, Anyang, Xinxaing, Jiaozuo, Puyang, Hebi, Jiyuan, Yuxi, Nanyang, Zhengzho
559	People's Republic of China	AD1958	Henan
560	People's Republic of China	AD1959	Zhoukou, Xuchang, Baofeng, Yudong, Xinyang, Shangqu
561	People's Republic of China	AD1960	Henan, Xinxiang, Anyang, Luoyang, Xuchang, Wuyang, Xiangxian, Jiaxian, Yexian, Xuchang
562	People's Republic of China	AD1961	Henan, Zhoukou, Xuchang, Xuchang, Changge, Yanling, Xiayi
563	People's Republic of China	AD1962	Puyang, Zhengzhou, Anyang, Linxian, Sanmenxia, Songxian, Ruzhou, Shangqiu, Minquan, Zhecheng, Yucheng, Ningling, Xiayi, Yongcheng, Zhoukou, Xuchang
564	People's Republic of China	AD1963	Ruzhou, Xichuan, Shangqiu, Yongcheng, Wuyang, Xuchang
565	People's Republic of China	AD1964	Anyang, Xinxiang, Jiaozuo, Puyang, Hebi, Jiyuan, Yuxi, Yudong
566	People's Republic of China	AD1965	Anyang, Xianxiang, Jiaozuo, Puyang, Hebi, Jiyuan, Yuzhong, Yudong, Luoyang, Zhecheng, Nanyang, Huainan, Xiayi
567	People's Republic of China	AD1966	Anyang, Xinxiang, Jiaozuo, Puyang, Hebi, Jiyuan, Yudong, Shangqiu, Wuyang, Zhumadian, Xinyang
568	People's Republic of China	AD1967	Zhumadian, Xuchang, Shangqiu, Zhecheng, Ningling, Xiayi, Yucheng, Yichuan, Luoyang
569	People's Republic of China	AD1968	Changge, Minquan, Zhecheng, Yucheng, Xiayi
570	People's Republic of China	AD1969	Lushan, Huainan, Henan, Xuchang, Wuyang
571	People's Republic of China	AD1970	Henan, Anyang, Kaifeng, Yuxi, Qinyang, Tongbai, Xinyang, Qinyang
572	People's Republic of China	AD1971	Luoyang, Neixiang, Xinye, Xixia, Xiayi, Ningling, Yucheng
573	People's Republic of China	AD1972	Anyang, Xinxiang, Jiaozuo, Puyang, Hebi, Jiyuan, Kaifeng, Luoyang, Xuchang, Zhumadian, Lushan, Yunan
574	People's Republic of China	AD1973	Nanyang, Yuzhong, Yunan, Ningling, Shangqiu, Yucheng, Xiayi, Dancheng, Zhoukou, Yongcheng, Zhecheng, Minquan, Shangcai, Runan, Pingyu
575	People's Republic of China	AD1974	Xuchang, Zhoukou, Zhumadian, Nanyang, Shangqiu
576	People's Republic of China	AD1975	Zhecheng, Shangqiu, Yucheng, Xiayi, Yongcheng
577	People's Republic of China	AD1976	Ningling, Minquan, Zhecheng, Yucheng ,Fangcheng, Zhenping, Xinyang
578	People's Republic of China	AD1977	Zhoukou, Xuchang, Linying, Shangqiu, Anyang, Xinxiang, Jiaozuo, Puayng, Hebi, Jiyuan, Yuxi
579	People's Republic of China	AD1978	Anyang, Xinxiang, Jiaozuo, Puyang, Hebi, Jiyuan, Yudong, Zhumadian, Yexian, Xiangxian, Minquan, Shangqiu, Xiayi, Anyang, Xinyang, Nanyang, Luoyang, Xinxiang ,Xuchang, Yancheng, Changge, Linying, Xuchang
580	People's Republic of China	AD1979	Anyang, Xinxiang, Jiaozuo, Puyang, Hebi, Jiyuan, Nanyang, Xinyang,Z humadian
581	People's Republic of China	AD1980	Shangqiu, Yuzhong, Anyang, Xinxiang, Jiaozuo, Puyang, Hebi, Jiyuan, Zhengzhou, Kaifeng, Xuchang, Zhoukou
582	People's Republic of China	AD1981	Anyang, Nanyang, Yanling, Shangqiu, Xinyang, Luoyang, Kaifeng, Xinxiang, Zhecheng, Ningling, Xiayi, Yunan
583	People's Republic of China	AD1982	Xinyang, Shangqiu, Anyang, Xinxiang, Boai, Nanyang, Anyang, Xinxiang, Jiaozuo, Puyang, Hebi, Jiyuan, Yuzhong, Luoyang, Kaifeng, Xuchang, Zhengzhou
584	People's Republic of China	AD1983	Anyang, Xinxiang, Jiaozuo, Puyang, Hebi, Jiyuan
585	People's Republic of China	AD1985	Henan(expectYudong, shangqiu）
586	People's Republic of China	AD1987	Yuxi, Anyang, Xinxiang, Jiaozuo, Puyang, Hebi, Jiyuan, Yuxibei
587	People's Republic of China	AD1988	Yudong, Anyang, Xinxiang, Jiaozuo, Puyang, Hebi, Jiyaun, Nanyang, Zhoukou, Zhumadian, Anyang, Xinyang, Nanyang, Pingdingshan, Xuchang, Zhengzhou, Kaifeng, Shangqiu, Xinxiang, Luoyang
588	People's Republic of China	AD1989	Henan(exceptXinyang, Nanyang)
589	People's Republic of China	AD1990	Henan
590	People's Republic of China	AD1991	Sanmenxia, Anyang, Xinxiang, Jiaozuo, Puyang, Hebi, Jiyuan, Luoyang, Pingdingshan
591	People's Republic of China	AD1992	Henan, Yuxi, Anyang, Xinxiang, Jiaozuo, Puyang, Hebi, Jiyuan, Yunan
592	People's Republic of China	AD1993	Yuxi, Anyang, Xinxaing, Jiaozuo, Puyang, Hebi, Jiyuan, Yudong, Shangqiu, Zhoukou, Luohe
593	People's Republic of China	AD1994	Anyang, Xinxiang, Jiaozuo, Puyang, Hebi, Jiyuan, Yuxi, Yuzhong
594	People's Republic of China	AD1995	Henan(expectPuyang, Luohe, Zhoukou, Zhumadian, Xinyang)
595	People's Republic of China	AD1996	Henan(exceptXinyang, Zhumadian)
596	People's Republic of China	AD1998	Anyang,Xinxiang,Jiaozuo,Puyang,Hebi,Jiyuan,Yuzhong,Luohe,Nanyang
597	People's Republic of China	AD1999	Henan, Anyang, Xinxiang, Jiaozuo, Puyang, Hebi, Jiyuan, Luohe
598	People's Republic of China	AD2000	Henan, Yuxi, Anyang, Xinxiang, Jiaozuo, Puyang, Hebi, Jiyuan, Yunan

## Sheet: Flood
No.	Dynasty	Years	Region/District
1	Qin Dynasty	208BC	Henan
2	Han Dynasty	184BC	Henan, Mengjin, Yanshi, Songxian, Yichuan, Linru, Xihua, Xingyang
3	Han Dynasty	180BC	Nanyang, Xingyang
4	Han Dynasty	168BC	Yanjin, Puyang
5	Han Dynasty	166BC	Taikang, Xihua, Kaifeng, Huaiyang
6	Han Dynasty	163BC	Henan
7	Han Dynasty	150BC	Henan
8	Han Dynasty	138BC	Xingyang
9	Han Dynasty	135BC	Henan
10	Han Dynasty	132BC	Puyang, Xunxian
11	Han Dynasty	130BC	Queshan, Zhengyang, Runan
12	Han Dynasty	120BC	Luoyang, Kaifeng
13	Han Dynasty	115BC	Kaifeng
14	Han Dynasty	114BC	Taikang
15	Han Dynasty	110BC	Puyang
16	Han Dynasty	86BC	Huaiyang, Xihua
17	Han Dynasty	78BC	Xinzheng
18	Han Dynasty	72BC	Puyang
19	Han Dynasty	66BC	Henan, Qinyang, Xingyang, Wuzhi, Qixian, Tongbai, Wenxian, Jixian
20	Han Dynasty	48BC	Xuzhou, Yingchuan
21	Han Dynasty	43BC	Taikang
22	Han Dynasty	40BC	Puyang
23	Han Dynasty	39BC	Yuxian, Shangcai, Huaiyang, Yingchuan, Runan, Xixian, Taikang
24	Han Dynasty	32BC	Xihua, Huaiyang, Taikang
25	Han Dynasty	29BC	Puyang
26	Han Dynasty	26BC	Henan
27	Han Dynasty	23BC	Guandong
28	Han Dynasty	17BC	Fengqiu
29	Han Dynasty	10BC	Taikang
30	Han Dynasty	7BC	Yuxian, Yingchuan
31	Han Dynasty	AD1	Xihua, Kaifeng
32	Han Dynasty	AD4	Kaifeng
33	Han Dynasty	AD15	Kaifeng
34	Han Dynasty	AD23	Yuanyang
35	Han Dynasty	AD28	Puyang
36	Han Dynasty	AD30	Luoyang
37	Han Dynasty	AD31	Lingbao, Yuxi, Yanshi, Shanxian, Luoyang
38	Han Dynasty	AD32	Luoyang
39	Han Dynasty	AD34	Luoyang
40	Han Dynasty	AD41	Luoyang
41	Han Dynasty	AD55	Luoyang
42	Han Dynasty	AD58	Taikang, Xihua, Huaiyang
43	Han Dynasty	AD60	Luoyang
44	Han Dynasty	AD64	Luoyang, Luochuan, Songxian
45	Han Dynasty	AD65	Luoyang, Xinzheng, Huaiyang
46	Han Dynasty	AD70	Luoyang, Luochuan, Songxian, Huaiyang
47	Han Dynasty	AD87	Xuchang, Linying
48	Han Dynasty	AD89	Kaifeng, Yingchuan, Kaifeng, Xuchang, Shangqiu, Taikang
49	Han Dynasty	AD98	Luoyang, Xingyang, Taikang, Mengjin
50	Han Dynasty	AD100	Xuchang, Wuyang, Yingchuan
51	Han Dynasty	AD106	Henan, Mixian, Huaiyang, Taikang
52	Han Dynasty	AD107	Taikang, Xincheng, , Yichuan
53	Han Dynasty	AD108	Luoyang
54	Han Dynasty	AD109	Luoyang
55	Han Dynasty	AD110	Luoyang
56	Han Dynasty	AD111	Luoyang
57	Han Dynasty	AD112	Luoyang
58	Han Dynasty	AD117	Luoyang
59	Han Dynasty	AD120	Luoyang
60	Han Dynasty	AD121	Luoyang, Xingyang, Xinan, Mengjin
61	Han Dynasty	AD123	Xuchang
62	Han Dynasty	AD124	Luoyang, Taikang
63	Han Dynasty	AD129	Linying, Chenzhoufu, Changyuan, Luoyang, Henan, Zhengyang, Qinyang, Wuzhi, Taikang
64	Han Dynasty	AD131	Xinan, Yizhou, Henei, Changyuan
65	Han Dynasty	AD136	Luoyang
66	Han Dynasty	AD148	Luoyang
67	Han Dynasty	AD149	Luoyang, Xingyang
68	Han Dynasty	AD153	Xinxiang, Jixian
69	Han Dynasty	AD155	Luoyang, Xinye, Nanyang
70	Han Dynasty	AD157	Nanyang, Xichuan
71	Han Dynasty	AD159	Luoyang
72	Han Dynasty	AD162	Luoyang
73	Han Dynasty	AD166	Luoyang, Shangcai
74	Han Dynasty	AD168	Luoyang
75	Han Dynasty	AD170	Luoyang
76	Han Dynasty	AD172	Luoyang
77	Han Dynasty	AD174	Luoyang
78	Han Dynasty	AD175	Luoyang
79	Han Dynasty	AD189	Luoyang
80	Han Dynasty	AD197	Henan, Nanyang
81	Han Dynasty	AD201	Luoyang
82	Han Dynasty	AD212	Xinzheng, Nanyang, Xuchang, Yuxian
83	Han Dynasty	AD213	Xuchang, Luoyang
84	Han Dynasty	AD219	Nanyang
85	Three Kingdoms	AD220	Xuchang, Fengqiu, Linying
86	Three Kingdoms	AD223	Luoyang, Yanshi, Songxian
87	Three Kingdoms	AD227	Henan
88	Three Kingdoms	AD230	Ruyang, Xinan, Songxian
89	Three Kingdoms	AD237	Xinan, Mianchi, Lushi, Luanzhou, Songxian, Dengfeng, Mengjin, Tongbai, Xingyang, Wuzhi, Jixian, Linying, Qixian, Taikang, Huaiyang, Xihua
90	Jin Dynasty	AD268	Xingyang, Changyuan, Chenzhoufu, Huaiyang, Ruyang, Jiaxia, Wuzhi, Fengqiu, Kaifeng, Xiangfu, Taikang
91	Jin Dynasty	AD269	Kaifeng, Chenliu, Xingyang
92	Jin Dynasty	AD271	Luoyang, Xingyang, Mengjin, Wuzhi, Tongbai, Huojia, Fengqiu, Qinyang, Jiyuan, Taikang
93	Jin Dynasty	AD276	Anyang, Weishi, Nanyang
94	Jin Dynasty	AD278	Qinyang, Jixian, Qixian, Xingyang, Lushan, Baofeng
95	Jin Dynasty	AD282	Luoyang
96	Jin Dynasty	AD283	Yuxi, Xingyang, Xinzheng, Huaiyang
97	Jin Dynasty	AD284	Xixian, Huaiyang, Shangqiu, Anyang
98	Jin Dynasty	AD285	Jixian, Weihui, Qixian, Xingyang
99	Jin Dynasty	AD286	Xingyang
100	Jin Dynasty	AD290	Nanyang, Huaiyang
101	Jin Dynasty	AD291	Yudong, Huaiyang
102	Jin Dynasty	AD292	Huaiyang, Xuchang
103	Jin Dynasty	AD294	Shangcai
104	Jin Dynasty	AD295	Yingchuan, Yuzhou, Shangcai, Baofeng, Jiaxia, Linying, Fanchang, Taikang
105	Jin Dynasty	AD298	Baofeng, Jiaxia, Huaiyang, Ruyang, Shangcai, Taikang, Chenzhou, Yuzhou
106	Jin Dynasty	AD301	Nanyang, Donghai, Tongbai, Yiyang, Zhengyang
107	Jin Dynasty	AD302	Huaiyang, Taikang
108	Jin Dynasty	AD303	Luoyang
109	Jin Dynasty	AD304	Luoyang
110	Jin Dynasty	AD306	Huaiyang
111	Jin Dynasty	AD310	Luoyang
112	Jin Dynasty	AD315	Luoyang
113	Jin Dynasty	AD323	Nanyang, Xuchang
114	Jin Dynasty	AD348	Anyang
115	Jin Dynasty	AD379	Nanyang, Xichuan
116	Jin Dynasty	AD384	Henan
117	Jin Dynasty	AD394	Nanyang, Yudong, Xinyang, Nanyang
118	Jin Dynasty	AD395	Xinyang, Nanyang
119	Jin Dynasty	AD399	Nanyang
120	Jin Dynasty	AD418	Yubei, Yuxi, Yudong, Qinyang, Henei
121	Southern and Northern Dynasties	AD441	Kaifeng
122	Southern and Northern Dynasties	AD478	Henan
123	Southern and Northern Dynasties	AD479	Zhumadian
124	Southern and Northern Dynasties	AD482	Xuzhou, Yanzhou, Jizhou, Pingzhou, Yuzhou, Guangzhou
125	Southern and Northern Dynasties	AD485	Yuzhou, Shuozhou
126	Southern and Northern Dynasties	AD493	Luoyang
127	Southern and Northern Dynasties	AD498	Yanzhou, Yuzhou
128	Southern and Northern Dynasties	AD499	Xinyang, Qingzhou, Qizhou, Guangzhou, Nanzhou, Xuzhou, Yuzhou, Yanzhou
129	Southern and Northern Dynasties	AD500	Henan, Yingchuan, Xinxiang
130	Southern and Northern Dynasties	AD507	Huaiyang
131	Southern and Northern Dynasties	AD510	Qixian
132	Southern and Northern Dynasties	AD512	Qixian
133	Southern and Northern Dynasties	AD513	Henan
134	Southern and Northern Dynasties	AD515	Huaiyang
135	Southern and Northern Dynasties	AD516	Huaiyang
136	Southern and Northern Dynasties	AD517	Huaiyang
137	Southern and Northern Dynasties	AD521	Henan
138	Southern and Northern Dynasties	AD527	Luoyang, Mengjin
139	Southern and Northern Dynasties	AD532	Luoyang
140	Southern and Northern Dynasties	AD534	Qinyang
141	Southern and Northern Dynasties	AD547	Runan
142	Southern and Northern Dynasties	AD559	Yuxi
143	Southern and Northern Dynasties	AD575	Yubei
144	Southern and Northern Dynasties	AD576	Yubei
145	Southern and Northern Dynasties	AD585	Henan, Luyi, Xuchang, Yingchuan, Ruyang, Pizhou
146	Southern and Northern Dynasties	AD586	Henan
147	Sui Dynasty	AD598	Shangqiu, Kaifeng, Ruzhou, Mengjin, Xingyang, Zhongmou, Luyi, Taikang, Tongbai, Yuzhou, Xihua, Huaiyang
148	Sui Dynasty	AD602	Henan
149	Sui Dynasty	AD603	Qixian, Chenzhou, Huaiyang
150	Sui Dynasty	AD607	Henan, Taikang, Mengjin, Changyuan
151	Sui Dynasty	AD617	Henan
152	Tang Dynasty	AD623	Guanzhong
153	Tang Dynasty	AD629	Xinye
154	Tang Dynasty	AD630	Xuchang, Qixian
155	Tang Dynasty	AD633	Mengjin, Xingyang
156	Tang Dynasty	AD636	Henan, Huaihai
157	Tang Dynasty	AD637	Mengjin, Luoyang, Shanxian, Mengxian
158	Tang Dynasty	AD644	Huaiqing, Wuzhi, Yuzhou, Songzhou, Luyi, Puyang, Qinyang
159	Tang Dynasty	AD647	Qinyang
160	Tang Dynasty	AD651	Huazhou, Kaifeng, Puyang, Bozhou, Dingzhou
161	Tang Dynasty	AD654	Qinyang, Wuzhi
162	Tang Dynasty	AD655	Changyuan, Huaxian, Taikang, Kaifeng, Weishi, Zhongmou, Zhengzhou, Xinzheng, Xingyang, Mixian, Qinyang
163	Tang Dynasty	AD680	Jixian, Qixian, Anyang, Wuzhi, Qinyang, Luoyang
164	Tang Dynasty	AD681	Wuzhi, Qinyang
165	Tang Dynasty	AD682	Yuxi, Mengjin, Luoyang
166	Tang Dynasty	AD683	Mengxian
167	Tang Dynasty	AD692	Luoyang, Mengxian
168	Tang Dynasty	AD693	Xingyang, Zhengzhou
169	Tang Dynasty	AD697	Henan
170	Tang Dynasty	AD699	Luoyang, Xingyang, Wuzhi
171	Tang Dynasty	AD705	Luoyang, Jixian, Qixian, Yanjin, Xingyang, Qinyang, Wuzhi
172	Tang Dynasty	AD706	Luoyang, Yanshi
173	Tang Dynasty	AD715	Qinyang, Henei, Huojia, Jixian, Weihui
174	Tang Dynasty	AD716	Yuxi, Luoyang
175	Tang Dynasty	AD717	Yuxi, Mianchi, Luoyang, Gongxian, Mengjin
176	Tang Dynasty	AD720	Yuxi, Mianchi, Xinan, Gongxian, Xingyang
177	Tang Dynasty	AD722	Luoyang, Songxian, Ruyang, Linru, Yancheng
178	Tang Dynasty	AD724	Xingyang, Yuzhou
179	Tang Dynasty	AD726	Xihua, Kaifeng, Huaiyang, Taikang, Mengjin, Wuzhi, Jixian, Huaxian, Qixian
180	Tang Dynasty	AD727	Yuxi
181	Tang Dynasty	AD730	Luoyang, Yuxi
182	Tang Dynasty	AD731	Henan
183	Tang Dynasty	AD732	Songzhou, Huaxian, Yanzhou, Dancheng
184	Tang Dynasty	AD733	Guanzhong
185	Tang Dynasty	AD734	Henan
186	Tang Dynasty	AD740	Xingyang
187	Tang Dynasty	AD741	Luoyang, Songxian, Ruyang, Linru, Yancheng
188	Tang Dynasty	AD745	Henan, Xingyang
189	Tang Dynasty	AD754	Luoyang, Yuxi
190	Tang Dynasty	AD764	Henan, Luoyang, Xingyang, Zhongmou, Qixian, Taikang
191	Tang Dynasty	AD766	Luoyang
192	Tang Dynasty	AD767	Henan
193	Tang Dynasty	AD768	Henan
194	Tang Dynasty	AD771	Mengxian
195	Tang Dynasty	AD777	Henan
196	Tang Dynasty	AD786	Henan, Yuxi
197	Tang Dynasty	AD792	Xingyang, Gushi, Shangcai, Taikang, Shangqiu, Huaiyang, Qixian, Huixian, Jixian
198	Tang Dynasty	AD813	Yuxi, Mixian, Yuxian, Xuzhou, Chenzhou
199	Tang Dynasty	AD816	Chenzhou, Xuzhou
200	Tang Dynasty	AD817	Xinan, Wuzhi, Qinyang, Jixian, Qixian
201	Tang Dynasty	AD822	Chenzhou, Xuzhou
202	Tang Dynasty	AD824	Henan
203	Tang Dynasty	AD825	Xiangcheng
204	Tang Dynasty	AD827	Xuchang, Xuzhou, Linying
205	Tang Dynasty	AD828	Mengxian, Heyang, Chenzhou, Huaxian
206	Tang Dynasty	AD829	Songzhou, Bozhou, Xuzhou
207	Tang Dynasty	AD830	Henan, Xinan, Xuchang
208	Tang Dynasty	AD838	Zhengzhou, Huazhou, Huixian, Jixian, Anyang, Changyuan
209	Tang Dynasty	AD858	Jixian, Huaxian, Changyuan, Qixian
210	Tang Dynasty	AD860	Yingzhou
211	Tang Dynasty	AD863	Luoyang, Linru, Xuzhou, Ruzhou
212	Tang Dynasty	AD865	Luoyang, Yuxi
213	Tang Dynasty	AD866	Henan
214	Tang Dynasty	AD870	Henan
215	Tang Dynasty	AD873	Henan
216	Tang Dynasty	AD875	Luoyang
217	Tang Dynasty	AD876	Guandong
218	Tang Dynasty	AD878	Henan
219	Tang Dynasty	AD880	Luoyang
220	Tang Dynasty	AD884	Yudong
221	Tang Dynasty	AD891	Mengxian, Heyang
222	Five Dynasties and Ten Kingdoms	AD909	Luoyang
223	Five Dynasties and Ten Kingdoms	AD910	Luoyang, Luyi, Taikang, Shangqiu, Changyuan, Huaxian, Kaifeng
224	Five Dynasties and Ten Kingdoms	AD915	Luoyang
225	Five Dynasties and Ten Kingdoms	AD924	Henan
226	Five Dynasties and Ten Kingdoms	AD925	Luoyang, Henan
227	Five Dynasties and Ten Kingdoms	AD931	Luoyang, Yuxi, Xinyang
228	Five Dynasties and Ten Kingdoms	AD932	Luoyang
229	Five Dynasties and Ten Kingdoms	AD934	Luoyang
230	Five Dynasties and Ten Kingdoms	AD935	Luoyang
231	Five Dynasties and Ten Kingdoms	AD939	Mengjin, Xinan, Luoyang
232	Five Dynasties and Ten Kingdoms	AD943	Changyuan
233	Five Dynasties and Ten Kingdoms	AD944	Luoyang, Zhengzhou, Yuanwu
234	Five Dynasties and Ten Kingdoms	AD946	Luoyang, Jixian, Qixian, Puyang, Yuanyang, Qinyang, Zhengzhou, Yuanwu
235	Five Dynasties and Ten Kingdoms	AD950	Zhengzhou, Yuanwu, Xingyang
236	Five Dynasties and Ten Kingdoms	AD952	Mengjin, Xingyang, Puyang
237	Five Dynasties and Ten Kingdoms	AD953	Kaifeng
238	Song Dynasty	AD961	Runan, Zhengyang, Shangcai, Queshan, Xinyang, Zhengzhou
239	Song Dynasty	AD965	Mengjin, Mixian, Mengxian
240	Song Dynasty	AD966	Xingyang, Wuzhi
241	Song Dynasty	AD968	Qinyang
242	Song Dynasty	AD969	Puyang, Luyi, Taikang, Linying, Xuchang, Huaiyang, Wuzhi, Huaizhou, Xuzhou, Changyuan
243	Song Dynasty	AD970	Zhengzhou, Puyang, Jizhou, Ruzhou, Shangcai, Xuzhou
244	Song Dynasty	AD971	Songzhou, Jiyang, Caizhou
245	Song Dynasty	AD972	Henan, Jixian, Puyang, Yuanyang
246	Song Dynasty	AD973	Wuzhi, Qinyang, Yingzhou
247	Song Dynasty	AD977	Zhengzhou, Wenxian, Yingzhou, Puyang, Huaxian
248	Song Dynasty	AD978	Huaizhou, Wuzhi
249	Song Dynasty	AD979	Luoyang, Henanfu
250	Song Dynasty	AD980	Yingzhou
251	Song Dynasty	AD983	Mengjin, Shanzhou, Fuzhou, Luoyang, Songxian, Ruyang
252	Song Dynasty	AD984	Mengjin, Mengxian
253	Song Dynasty	AD985	Xingyang
254	Song Dynasty	AD986	Xingyang
255	Song Dynasty	AD992	Mengjin, Huaifeng
256	Song Dynasty	AD993	Huaiyang, Chenzhou, Yingzhou, Songzhou, Bozhou, Xuzhou, Caizhou, Puyang, Xuzhou, Bozhou
257	Song Dynasty	AD994	Mengxian, Kaifeng, Songzhou, Chenzhou, Yingzhou, Dengzhou, Caizhou
258	Song Dynasty	AD996	Luoyang, Shanxian, Xinan
259	Song Dynasty	AD997	Luoyang, Shanxian
260	Song Dynasty	AD999	Lingbao
261	Song Dynasty	AD1001	Kaifeng
262	Song Dynasty	AD1002	Mixian, Zhengzhou, Huaxian
263	Song Dynasty	AD1007	Zhengzhou, Xingyang
264	Song Dynasty	AD1011	Zhengzhou, Wenxian
265	Song Dynasty	AD1014	Luoyang, Sizhou
266	Song Dynasty	AD1022	Wuzhou, Xiangzhou, Yingzhou, Xuzhou, Ruzhou
267	Song Dynasty	AD1048	Wuzhi, Puyang
268	Song Dynasty	AD1049	Henan
269	Song Dynasty	AD1056	Puyang, Mengjin, Qinyang, Xingyang, Wuzhi, Taikang, Qinyang, Qixian, 磁县
270	Song Dynasty	AD1058	Yuanyang
271	Song Dynasty	AD1061	Luoyang
272	Song Dynasty	AD1062	Luoyang
273	Song Dynasty	AD1063	Mengxian
274	Song Dynasty	AD0164	Xuzhou, Caizhou, Chenzhou, Xiangcheng, Huaiyang, Luoyang, Taikang, Luyi, Zhengzhou, Qinyang, Wuzhi
275	Song Dynasty	AD1071	Jixian, Puyang
276	Song Dynasty	AD1074	Shanzhou
277	Song Dynasty	AD1077	Xingyang, Mengxian, Zhengzhou, Qinyang
278	Song Dynasty	AD1082	Xingyang, Heluo, Luokou, Guangwu, Qinyang, Wuzhi, Huaizhou, Jixian, 磁州, 相州, Huaxian
279	Song Dynasty	AD1084	Yichuan
280	Song Dynasty	AD1093	Kaifeng, Huaiyang, Qixian, Jixian, Qingfeng
281	Song Dynasty	AD1094	Xingyang
282	Song Dynasty	AD1098	Qinyang, Puyang
283	Song Dynasty	AD1099	Luoyang
284	Song Dynasty	AD1100	Luoyang
285	Song Dynasty	AD1103	Neihuang
286	Song Dynasty	AD1105	Luoyang
287	Song Dynasty	AD1106	Luoyang
288	Song Dynasty	AD1107	Xingyang
289	Song Dynasty	AD1118	Mengxian
290	Song Dynasty	AD1158	Jianghuai
291	Song Dynasty	AD1171	Zhengzhou, Weizhou
292	Song Dynasty	AD1177	Yuanyang
293	Song Dynasty	AD1186	Jixian, Yanjin
294	Song Dynasty	AD1190	Qinyang, Huaizhou, Hejian
295	Song Dynasty	AD1193	Jixian
296	Song Dynasty	AD1210	Jixian, Changyuan
297	Song Dynasty	AD1217	延州, Yuanwu
298	Song Dynasty	AD1220	Kaifeng, Luoyang
299	Song Dynasty	AD1233	Caizhou, Chenzhou, Yingzhou, Xinyang
300	Song Dynasty	AD1255	Caizhou, Chenzhou, Yingzhou, Xinyang
301	Yuan Dynasty	AD1265	Guide, Kaifeng, Zhongmou, Fugou, Weishi, Youchuan, Shangqiu, Luyi
302	Yuan Dynasty	AD1267	Linying, Yancheng, Xuzhou, Xiangcheng
303	Yuan Dynasty	AD1272	Qinyang, Wuzhi, Nanyang, Zhengzhou, Huaiqing, Weihui, Shuntianfu
304	Yuan Dynasty	AD1273	Henan
305	Yuan Dynasty	AD1280	Huaiqing, Mengxian, Wuzhi
306	Yuan Dynasty	AD1282	Qixian, Ningling, Luyi
307	Yuan Dynasty	AD1283	Huaiqing, Mengxian, Songxian, Tangzhou, Dengzhou, Yuzhou, Wuzhi
308	Yuan Dynasty	AD1285	Changyuan, Hejian, Daming, Shunde, Zhangde
309	Yuan Dynasty	AD1286	Huaiqing, Zhengzhou, Xiuwu, Wuzhi, Kaifeng, Guide
310	Yuan Dynasty	AD1287	Qinyang
311	Yuan Dynasty	AD1288	Kaifeng
312	Yuan Dynasty	AD1290	Zhengzhou, Kaifeng, Chenzhou, Yingzhou, Qinyang, Huaiqing
313	Yuan Dynasty	AD1296	Wuzhi, Runing, Yingzhou
314	Yuan Dynasty	AD1298	Qixian, Guide, Kaifeng, Ningling, Xiayi, Yongcheng,
315	Yuan Dynasty	AD1303	Mengxian, Xiuwu, Heyang, Xinye
316	Yuan Dynasty	AD1308	Luoyang
317	Yuan Dynasty	AD1309	Fengqiu, Guide, Kaifeng
318	Yuan Dynasty	AD1310	Yancheng, Linru, Shanxian, Ruzhou
319	Yuan Dynasty	AD1315	Zhengzhou, Sishui
320	Yuan Dynasty	AD1317	Xunxian
321	Yuan Dynasty	AD1319	Kaifeng, Guide, Weihui, Runing, Zhangde
322	Yuan Dynasty	AD1322	Henan
323	Yuan Dynasty	AD1324	Zhangde, Kaifeng, Puyang
324	Yuan Dynasty	AD1326	Zhengzhou, Yangwu, Yanjin
325	Yuan Dynasty	AD1329	Kaizhou, Huaxian
326	Yuan Dynasty	AD1332	Xiangcheng
327	Yuan Dynasty	AD1333	Wuzhi
328	Yuan Dynasty	AD1335	Zhongmou, Fengqiu, Kaifeng
329	Yuan Dynasty	AD1336	Nanyang, Dengzhou, Xinye, Dengxian
330	Yuan Dynasty	AD1337	Anyang, Qinyang, Huaiqing, Wuzhi, Weishi, Weihui, Changyuan, Zhangde
331	Yuan Dynasty	AD1340	Henan, Luoyang, Weihui, Luoning
332	Yuan Dynasty	AD1341	Yuxian, Kaifeng, Junzhou
333	Yuan Dynasty	AD1344	Henan, Zhongmou, changge, Kaifeng, Lankao, Kaocheng, Guide, Yancheng, Zhecheng, Xiayi, Kaifeng, Tongxu, Yucheng, Luoyang
334	Yuan Dynasty	AD1345	Yuxian, Kaifeng, Zhengzhou, Junzhou, Bozhou
335	Yuan Dynasty	AD1348	Junzhou, Xinzheng
336	Yuan Dynasty	AD1352	Puyang, Huaxian, Changyuan, Nanle
337	Yuan Dynasty	AD1354	Gongxian
338	Yuan Dynasty	AD1360	Yuxi, Shanxian, Shanzhou, Mianchi
339	Yuan Dynasty	AD1363	Mengxian, Jiyuan, Wenxian, Qinyang, Huaiqing, Henei, Xiuwu, Wuzhi, Zhengzhou
340	Yuan Dynasty	AD1364	Qinyang, Huaiqing, Zhengzhou, Henei, Wuzhi
341	Yuan Dynasty	AD1365	Qinyang, Huaiqing, Xuzhou, Junzhou
342	Yuan Dynasty	AD1366	Henan, Kaifeng, Junzhou, Gongxian
343	Ming Dynasty	AD1368	Xingyang
344	Ming Dynasty	AD1375	Henan
345	Ming Dynasty	AD1382	Xingyang, Yangwu, Xingze
346	Ming Dynasty	AD1383	Xingyang
347	Ming Dynasty	AD1384	Kaifeng, Gongxian
348	Ming Dynasty	AD1385	Henan
349	Ming Dynasty	AD1390	Kaifeng, Mengxian, 襄阳, Heyang, Anyang
350	Ming Dynasty	AD1391	Henan
351	Ming Dynasty	AD1392	Henan
352	Ming Dynasty	AD1396	Luoyang, Yiyang
353	Ming Dynasty	AD1397	Qinyang, Huaiqing
354	Ming Dynasty	AD1405	Wenxian
355	Ming Dynasty	AD1407	Wuzhi, Anyang, Zhangde
356	Ming Dynasty	AD1410	Wuzhi, Kaifeng
357	Ming Dynasty	AD1411	Wuzhi
358	Ming Dynasty	AD1415	Xinxiang, Wuzhi
359	Ming Dynasty	AD1416	Luoyang, Kaifeng
360	Ming Dynasty	AD1422	Xiangfu, Zhongmou, Yuanwu, Yangwu, Fengqiu, Huixian, Huojia, Xinxiang, Jixian, Qixian, Kaifeng, Xingze, Xingyang, Xihua, Weihui
361	Ming Dynasty	AD1426	Songxian, Xingyang, Nanyang, Kaifeng, Zhengzhou, Yangwu, Zhongmou, Xiangfu, Lanyang, Chenliu, Fengqiu, Yanling, Yuanwu, Xingze
362	Ming Dynasty	AD1428	Xingyang, Xingze
363	Ming Dynasty	AD1434	Huojia, Xinxiang
364	Ming Dynasty	AD1436	Luoyang, Yudong, Yubei, Wuzhi, Yuanyang
365	Ming Dynasty	AD1437	Kaifeng, Huaiqing, Yuanyang, Xingze
366	Ming Dynasty	AD1438	Kaifeng, Wuzhi, Yangwu, Zhangde, Weihui
367	Ming Dynasty	AD1439	Kaifeng, Weihui, Zhangde, Qinyang, Huaiqing
368	Ming Dynasty	AD1440	Henan, Kaifeng, Zhangde
369	Ming Dynasty	AD1443	Henan
370	Ming Dynasty	AD1444	Jixian, Weihui, Xingyang, Kaifeng, Huaiqing, Zhangde
371	Ming Dynasty	AD1445	Henan
372	Ming Dynasty	AD1446	Henan, Nanyang
373	Ming Dynasty	AD1448	Xinxiang, Puyang, Yuanyang, Yanjin, Xingze, Kaifeng
374	Ming Dynasty	AD1452	Henan
375	Ming Dynasty	AD1453	Yuanwu, Weihui, Kaifeng, Nanyang, Lankao, Xihua
376	Ming Dynasty	AD1455	Henan
377	Ming Dynasty	AD1456	Yanshi, Luoyang, Henan, Zhangde
378	Ming Dynasty	AD1457	Yuanwu, Xingze, Huaiqing
379	Ming Dynasty	AD1460	Nanyang, Henan, Huaiqing, Weihui, Runing
380	Ming Dynasty	AD1461	Yuanyang, Wuzhi, Kaifeng, Henan, Huaiqing, Zhangde, Weihui, Xiangcheng, Zhongmou, Xuchang, Huaiyang, Fugou, Jiaxia, Taikang
381	Ming Dynasty	AD1465	Huaizhou, Xiangcheng, Huaiyang, Luyi
382	Ming Dynasty	AD1466	Huaiyang, Xiangcheng, Kaifeng
383	Ming Dynasty	AD1473	Yubei, Jixian, Neihuang, Puyang, Huaiqing, Nanle, Qinyang
384	Ming Dynasty	AD1477	Huaian
385	Ming Dynasty	AD1478	Zhongmou, Fugou, Xuchang, Shangqiu, Luyi, Taikang, Xiangcheng, Xihua, Yucheng, Lankao
386	Ming Dynasty	AD1482	Xinxiang, Jixian, Qixian, Puyang, Jiyuan, Wuzhi, Wenxian
387	Ming Dynasty	AD1486	Qixian
388	Ming Dynasty	AD1489	Zhongmou, Linying, Huaiyang, Chenzhou, Lankao, Yuanwu, Lanyang, Kaocheng, Qixian, Shangqiu
389	Ming Dynasty	AD1491	Henan
390	Ming Dynasty	AD1493	Zhongmou, Xuchang, Xiangcheng, Shenqiu
391	Ming Dynasty	AD1495	Xiuwu, Wuzhi, Qinyang, Zhongmou
392	Ming Dynasty	AD1498	Shangqiu, Yongcheng
393	Ming Dynasty	AD1501	Henan
394	Ming Dynasty	AD1502	Weihui, Yanjin
395	Ming Dynasty	AD1508	Lushan, Yexian
396	Ming Dynasty	AD1509	Lankao
397	Ming Dynasty	AD1511	Xuchang, Fugou, Huaiyang, Linying, Xingyang, Yongcheng, Puyang, Dengfeng, Jiyuan
398	Ming Dynasty	AD1517	Anyang, Puyang, Qinyang, Huaiqing
399	Ming Dynasty	AD1518	Xingyang
400	Ming Dynasty	AD1519	Weishi, Xihua, Huaiyang,
401	Ming Dynasty	AD1523	Anyang, Puyang, Changyuan
402	Ming Dynasty	AD1524	Kaifeng, Xuchang, Fugou, Huaiyang, Suining, Xiangcheng, Shenqiu, Xiayi, Yongcheng
403	Ming Dynasty	AD1529	Mengjin
404	Ming Dynasty	AD1530	Henan, Puyang
405	Ming Dynasty	AD1532	Luoyang, Mengjin, Yancheng, Wenxian, Baofeng
406	Ming Dynasty	AD1536	Yanling
407	Ming Dynasty	AD1537	Yuanyang, Huaiyang, Qixian, Shangqiu, Hebi, Puyang, Xinyang, Xuchang, Jixian
408	Ming Dynasty	AD1538	Xinzheng, Jiaxia, Lushan, Linru, Baofeng, Yuxian
409	Ming Dynasty	AD1543	Gongxian, Wuzhi, Huojia, Jixian, Xinxiang, Puyang
410	Ming Dynasty	AD1544	Wuzhi, Yancheng
411	Ming Dynasty	AD1545	Lushan, Henan
412	Ming Dynasty	AD1547	Lankao, Qixian, Yucheng, Xiayi, Yongcheng, Weishi, Puyang, Jixian, Hebi
413	Ming Dynasty	AD1550	Yancheng
414	Ming Dynasty	AD1551	Yuxian, Yancheng
415	Ming Dynasty	AD1552	Yancheng
416	Ming Dynasty	AD1553	Jixian, Weihui, Qixian, Huaxian, Puyang, Fengqiu, Xingyang, Jiaxia, Baofeng, Yancheng, Linxian, 磁州, Yangwu, Yanjin, Qinyang, Yanshi, Songxian, Yichuan, Lushan, Linru, Ruyang
417	Ming Dynasty	AD1554	汤阴, Yancheng, Changyuan, Mengxian, Yanshi, Yuanyang
418	Ming Dynasty	AD1555	Yancheng
419	Ming Dynasty	AD1556	Yancheng, Jiyuan, Qinyang, Wuzhi
420	Ming Dynasty	AD1557	Yuxi, Luoyang, Yancheng, Xiuwu, Xunxian, Puyang, Yuanyang
421	Ming Dynasty	AD1560	Luoyang, Yichuan, Ruyang
422	Ming Dynasty	AD1561	Yancheng
423	Ming Dynasty	AD1563	Changyuan, Jiyuan, Yuanyang, Huaiqing, Yanjin
424	Ming Dynasty	AD1566	Xincai, Xinyang
425	Ming Dynasty	AD1567	Shenqiu, Huaiyang
426	Ming Dynasty	AD1568	Linru, Jiaxia
427	Ming Dynasty	AD1569	Yanling, Fugou, Xihua, Zhongmou, Changyuan, Yuanyang, Yangwu, Shenqiu, Lankao, Yucheng, Xinzheng, Puyang, Luoyang
428	Ming Dynasty	AD1670	Lingbao, Yancheng, Dengfeng, Wenxian, Linying
429	Ming Dynasty	AD1571	Henan
430	Ming Dynasty	AD1572	Xiangcheng, Luoyang, Gongxian
431	Ming Dynasty	AD1573	Mianchi
432	Ming Dynasty	AD1574	Xingyang, Yuxian
433	Ming Dynasty	AD1578	Xinxiang, Jixian, Qixian, Weihui
434	Ming Dynasty	AD1579	Wuzhi
435	Ming Dynasty	AD1583	Zhongmou, Yuxian, Xinzheng, changge, Fugou, Huaiyang
436	Ming Dynasty	AD1585	Songxian, Mengxian
437	Ming Dynasty	AD1586	Kaifeng, Shanzhou, Lingbao
438	Ming Dynasty	AD1587	Huaiyang, Suining, Kaifeng, Shanzhou, Lingbao, Qixian, Lankao, Yongcheng, Yanshi, Changyuan, Xinxiang
439	Ming Dynasty	AD1588	Yuanyang, Puyang
440	Ming Dynasty	AD1593	Xiangcheng, Nanyang, Jiaxia, Lushan, Baofeng, Yancheng, Xuchang, Fugou, Huaiyang, Shenqiu, Fangcheng, Dengxian, Zhenping
441	Ming Dynasty	AD1603	Yancheng, Dengfeng, Xiangcheng, Linru, Yuxian, Xinzheng
442	Ming Dynasty	AD1604	Yancheng, Dengfeng
443	Ming Dynasty	AD1607	Weihui, Jixian, Puyang, Qinyang, Huaiqing, Linzhang
444	Ming Dynasty	AD1611	Henan
445	Ming Dynasty	AD1612	Henan, Xiangcheng, Jiaxia, Baofeng, Yuxian, Qinyang
446	Ming Dynasty	AD1613	Luoyang, Henan, Linru, Baofeng, Xinzheng, Jiyuan, Mengxian, Wuzhi
447	Ming Dynasty	AD1616	Lankao, Chenzhou, Qixian, Zhecheng, Kaifeng
448	Ming Dynasty	AD1617	Xinyang
449	Ming Dynasty	AD1623	Luoyang
450	Ming Dynasty	AD1626	Lushi, Anyang, Wuzhi, Qinyang, Xinan, Yancheng, Yuanyang, Huaiqing, Yangwu, Mengjin, Qixian
451	Ming Dynasty	AD1630	Linru
452	Ming Dynasty	AD1631	Jiyuan, Mengxian, Yuanyang, Yangwu, Mengjin, Changyuan
453	Ming Dynasty	AD1632	Qixian, Dengxian, Xinyang, Weishi, Zhongmou, Mengjin, Xihua, Shenqiu, Shangqiu, Yucheng, Yongcheng, Xiayi, Zhecheng, Jixian, Weihui, Qinyang, Puyang, Lushan, Yancheng, Mixian, Xinzheng
454	Ming Dynasty	AD1633	Lingbao, Shanxian, Jiyuan
455	Ming Dynasty	AD1636	Xinan, Xingyang, Yancheng
456	Ming Dynasty	AD1637	Xinan, Jiaxia
457	Ming Dynasty	AD1639	Taikang, Yucheng
458	Qing Dynasty	AD1644	Wenxian
459	Qing Dynasty	AD1646	Lingbao, Songxian
460	Qing Dynasty	AD1647	Songxian, Yanshi, Wuzhi
461	Qing Dynasty	AD1648	Mixian, Xinzheng, Xihua, Lankao, Yancheng, Zhengzhou, Linying, Huaiyang, Chenliu, Lanyang, Shangqiu, Yucheng
462	Qing Dynasty	AD1649	Wenxian, Kaifeng
463	Qing Dynasty	AD1650	Lingbao, Qinyang, Fengqiu, Changyuan, Puyang
464	Qing Dynasty	AD1651	Luoyang, Yancheng, Linru, Wuzhi
465	Qing Dynasty	AD1652	Xinan, Yanshi, Yancheng, Baofeng, Wenxian, Cizhou, Xiangfu, Weihui, Wuzhi
466	Qing Dynasty	AD1653	Mianchi, Mengjin, Xingyang, Xinan, Qinyang, Mengxian, Wuzhi, Kaifeng, Weihui, Huaiqing, Ruzhou
467	Qing Dynasty	AD1654	Xinxiang, Huojia, Xiuwu, Qinyang, Huaiqing, Yanjin, Yanshi, Fengqiu, Puyang, Hebi, Zhangde, Weihui
468	Qing Dynasty	AD1656	Lingbao, Jiyuan
469	Qing Dynasty	AD1658	Linying, Luoyang, Xinan, Yanshi
470	Qing Dynasty	AD1659	Fengqiu, Qixian, Luoning
471	Qing Dynasty	AD1662	Chenliu, Huaiyang, Shenqiu, Xiangcheng, Zhongmou, Qixian, Tongxu, Weishi, Fugou, Qixian, Lankao, Taikang, Lingbao, Xinxiang, Huojia, Puyang
472	Qing Dynasty	AD1663	Wuzhi
473	Qing Dynasty	AD1665	Mixian, Xinzheng, Zhangde, Jixian, Weihui
474	Qing Dynasty	AD1668	Anyang, Mianchi, Xinyang, Wenxian
475	Qing Dynasty	AD1669	Weishi, Xiangcheng, Xingyang, Tongxu, Kaifeng, Qixian, Fugou, Huaiyang, Chenliu
476	Qing Dynasty	AD1670	Dengxian, Zhenping
477	Qing Dynasty	AD1672	Xinzheng, Huaiqing
478	Qing Dynasty	AD1673	Yancheng, Jiyuan, Huixian, Linxian
479	Qing Dynasty	AD1675	Songxian, Lushan
480	Qing Dynasty	AD1676	Linru, Mengxian, Nanyang
481	Qing Dynasty	AD1677	Lingbao, Mengxian, Puyang
482	Qing Dynasty	AD1679	Wuzhi, Xiuwu, Xinxiang, Wenxian, Weihui, Yuanwu, Yanjin, Yuanyang, Mengxian, Huaxian, 汤阴, Shanxian, Lingbao, 阌乡, Lushi, Jiaxia, Mixian, Dengfeng, Xinzheng, Qinyang, Huaiyang
483	Qing Dynasty	AD1681	Xingyang
484	Qing Dynasty	AD1683	Jiyuan, Lushan, Linru, Luoning, Yancheng, Wuzhi
485	Qing Dynasty	AD1684	Yuanyang, Yangwu, Huaiqing
486	Qing Dynasty	AD1688	Lingbao
487	Qing Dynasty	AD1689	Mengxian
488	Qing Dynasty	AD1690	changge, Huaiyang
489	Qing Dynasty	AD1693	Henan
490	Qing Dynasty	AD1695	Yuxian, Yuzhou, Yexian, Xinzheng, Dengfeng
491	Qing Dynasty	AD1696	Xingyang, Xinzheng
492	Qing Dynasty	AD1697	Lushi, Xinan, Mengxian, Yuxian
493	Qing Dynasty	AD1703	Qinyang, Huaiqing, Changyuan, Yuanyang, Xiuwu, Huaxian, Puyang
494	Qing Dynasty	AD1709	Huaiyang, Xuchang, Linying, Yanling, Xihua, Xiangcheng, Zhongmou, Qixian, Lankao, Shangqiu, Yanshi, Gongxian, Xingyang, Xinzheng, Zhecheng
495	Qing Dynasty	AD1718	Wuzhi
496	Qing Dynasty	AD1721	Xinan, Songxian, Wuzhi, Xihua, Huaiyang
497	Qing Dynasty	AD1722	Heyang, Wuzhi
498	Qing Dynasty	AD1723	Xingyang, Xinzheng, Wuzhi, Zhongmou
499	Qing Dynasty	AD1725	Xinan, Xiangcheng, Yiyang, Linru, Yancheng
500	Qing Dynasty	AD1726	Linru, Huojia, Jiyuan, Yancheng, Changyuan
501	Qing Dynasty	AD1728	Songxian, Yuxian
502	Qing Dynasty	AD1729	Shangcai, Queshan, Runan, Zhengyang, Xingyang, Mixian, Mengxian
503	Qing Dynasty	AD1730	Zhongmou, Xuchang, Fugou, Linying, Lankao, Qixian, Weishi, changge, Yanling, Zhecheng, Mixian
504	Qing Dynasty	AD1734	Yanshi, Gongxian, Linru, Lushan, Mixian
505	Qing Dynasty	AD1735	Yuxian
506	Qing Dynasty	AD1737	Xingyang, Linru, Ruyang, Yiyang, Yuxian, Lushan, Yancheng
507	Qing Dynasty	AD1739	Linru, Xiangcheng, Lushan, Huaxian, Yuxian, Yexian, Xinzheng, Huojia, Huixian, Xinxiang, Yancheng, Linxian, Puyang, Zhangde, Changyuan
508	Qing Dynasty	AD1741	Luoyang, Yanshi, Baofeng
509	Qing Dynasty	AD1742	Xihua, Shangshui, Fugou, Xiangcheng, Taikang, Huaiyang, Xuchang, Yanling, Yexian, Yancheng, Xinzheng, Kaifeng, Luyi
510	Qing Dynasty	AD1744	Xinan, Yuxian
511	Qing Dynasty	AD1745	Yancheng
512	Qing Dynasty	AD1746	Yexian, Lingbao, Yancheng, Wuzhi
513	Qing Dynasty	AD1747	Yancheng, Yuxian, Qinyang, Songxian, Wuzhi
514	Qing Dynasty	AD1749	Mixian, Xinzheng, Lushan
515	Qing Dynasty	AD1751	Yuxian, Qinyang, Xinxiang, Weihui, Jixian, Puyang, Yanjin, Changyuan, Huixian, Wuzhi
516	Qing Dynasty	AD1752	Yuxian, Wuzhi
517	Qing Dynasty	AD1753	Luoyang, Wuzhi, Mengxian, Jiyuan
518	Qing Dynasty	AD1755	Xinan, Linying
519	Qing Dynasty	AD1757	Yancheng, Xinzheng, Qinyang, Kaifeng, Wuzhi, Yongcheng, Shangqiu, Xinxiang, Yuanwu, Huojia, Fengqiu, Lankao, Yangwu, Huixian, Huaxian
520	Qing Dynasty	AD1759	Yuxian, Wuzhi
521	Qing Dynasty	AD1761	Jiaxia, Mianchi, Yanshi, Mengxian, Wuzhi, Xingze, Yangwu, Xiangfu, Lanyang, Puyang, Hebi
522	Qing Dynasty	AD1767	Yancheng
523	Qing Dynasty	AD1770	Qinyang, Wuzhi
524	Qing Dynasty	AD1771	Xinzheng, Jiyuan
525	Qing Dynasty	AD1775	Gongxian
526	Qing Dynasty	AD1776	Wuzhi
527	Qing Dynasty	AD1778	Qinyang, Kaocheng
528	Qing Dynasty	AD1779	Wuzhi, Henei
529	Qing Dynasty	AD1780	Huaiqing, Shanxian, Gongxian, Wuzhi
530	Qing Dynasty	AD1781	Jiaxia
531	Qing Dynasty	AD1782	Yancheng
532	Qing Dynasty	AD1783	Baofeng
533	Qing Dynasty	AD1784	Shangqiu
534	Qing Dynasty	AD1785	Wuzhi, Muluandian
535	Qing Dynasty	AD1788	Mengxian
536	Qing Dynasty	AD1791	Mianchi, Jiaxia, Mixian
537	Qing Dynasty	AD1793	Qinyang, Wuzhi, Henei
538	Qing Dynasty	AD1794	Jiaxia, Jiyuan, Yubei, Huojia, Huixian, Anyang, Linzhang
539	Qing Dynasty	AD1806	Mengxian, Xinxiang, Shangcai, Wuzhi, Xiuwu, Jiyuan
540	Qing Dynasty	AD1809	Ruyang, Linru
541	Qing Dynasty	AD1810	Mengjin, Wuzhi
542	Qing Dynasty	AD1813	Huojia, Huixian, Mixian, Kaifeng, Guide, Xiayi
543	Qing Dynasty	AD1814	Wuzhi, Shanxian, Sanmenxia
544	Qing Dynasty	AD1815	Mixian, Wuzhi
545	Qing Dynasty	AD1816	Yanshi, Luoyang, Ruyang, Wuzhi, Mixian, Xunxian, Xinxiang, Hebi, Anyang
546	Qing Dynasty	AD1818	Wuzhi, Weihui, Huaiqing
547	Qing Dynasty	AD1819	Wuzhi, Xiuwu, Mengxian, Anyang, Neihuang, Puyang, Yangwu
548	Qing Dynasty	AD1821	Songxian, Yexian, Jiyuan
549	Qing Dynasty	AD1822	Mengxian, Wuzhi, Xiuwu
550	Qing Dynasty	AD1823	Wuzhi, Xinxiang, Xiuwu, Puyang
551	Qing Dynasty	AD1826	Lushi
552	Qing Dynasty	AD1827	Songxian, Yuxian, Mengxian, Huaiqing, Wuzhi
553	Qing Dynasty	AD1828	Yancheng, Wuzhi
554	Qing Dynasty	AD1829	Yuxian, Ruyang
555	Qing Dynasty	AD1831	Luoyang, Yancheng, Wuzhi, Huixian, Yanjin, Junxian, Xuchang, Yanling, Kaifeng
556	Qing Dynasty	AD1832	Henan, Lingbao, Ruyang, Neixiang, Shangcai, Anyang, Wuzhi, Yanjin, Hebi
557	Qing Dynasty	AD1833	Yancehng, Huaxian
558	Qing Dynasty	AD1834	Mianchi, Xingyang, Mengjin, Mixian
559	Qing Dynasty	AD1835	Xingyang, Mixian, Baofeng
560	Qing Dynasty	AD1839	Gongxian, Wuzhi, Yexian
561	Qing Dynasty	AD1841	Yexian, Yancheng, Mengxian
562	Qing Dynasty	AD1843	Lingbao, Shanxian, Xinan, Xingyang, Yexian, Yancheng
563	Qing Dynasty	AD1844	Yancheng
564	Qing Dynasty	AD1845	Yangcheng, Xingyang
565	Qing Dynasty	AD1846	Nanyang, Zhenping
566	Qing Dynasty	AD1847	Xiangfu, Yucheng. Gongxian, Xingyang
567	Qing Dynasty	AD1848	Runan, Xinyang, Xincai, Wuzhi, Wenxian, Mixian, Mengxian
568	Qing Dynasty	AD1849	Jiyuan, Mengxian, Wenxian
569	Qing Dynasty	AD1850	Henan
570	Qing Dynasty	AD1851	Yexian
571	Qing Dynasty	AD1852	Wuzhi
572	Qing Dynasty	AD1853	Lingbao, Henan
573	Qing Dynasty	AD1854	Lingbao, Yuxian, Wuzhi
574	Qing Dynasty	AD1855	Wuzhi
575	Qing Dynasty	AD1856	Yexian, Yancheng, Neihuang, Jiyuan, Wuzhi
576	Qing Dynasty	AD1857	Wuzhi
577	Qing Dynasty	AD1858	Yubei, Anyang, Puyang, Hebi
578	Qing Dynasty	AD1860	Yancheng
579	Qing Dynasty	AD1861	Jiyuan, Mengxian, Yongning, Wenxian, Wuzhi, Mengjin, Xingyang
580	Qing Dynasty	AD1863	Wuzhi, Henan, Lingbao, Shanxian, Xinan
581	Qing Dynasty	AD1864	Henan
582	Qing Dynasty	AD1865	Songxian, Xingyang, Yexian
583	Qing Dynasty	AD1866	Yexian, Xiayi, Yongcheng, Shengqiu, Yanling, Qixian, Fugou, Taikang, Xiangcheng, Ningling, Xingyang
584	Qing Dynasty	AD1867	Wuzhi
585	Qing Dynasty	AD1868	Songxian, Yancheng, Xingyang
586	Qing Dynasty	AD1869	Junxian, Jiyuan, Puyang
587	Qing Dynasty	AD1870	Lingbao, Xingyang, Yuxian, Mixian, Qinyang, Wuzhi
588	Qing Dynasty	AD1871	Xingyang, Mengxian, Yuxian
589	Qing Dynasty	AD1873	Puyang
590	Qing Dynasty	AD1874	Shanzhou, Luoning, Yancheng, Mengxian, Lingbao, Wuzhi
591	Qing Dynasty	AD1878	Wuzhi, Xiuwu, Huojia
592	Qing Dynasty	AD1882	Luoyang, Xinyang
593	Qing Dynasty	AD1883	Mianchi, Shanxian, Yancheng
594	Qing Dynasty	AD1884	Yexian, Yancheng, Yuxian, Mianchi, Shanxian
595	Qing Dynasty	AD1885	Lingbao, Shanxain
596	Qing Dynasty	AD1886	Mianchi, Gongxian, Huaxian, Junxian, Puyang, Anyang
597	Qing Dynasty	AD1887	Puyang, Lingbao, Wenxiang, Shanxian, Gongxian, Xingyang, Wuzhi, Huaxian, Mengxian
598	Qing Dynasty	AD1888	Mianchi, Gongxian, Wenxian, Wuzhi, Dengfeng, Mengxian, Xingyang, Jiyuan, Yancheng
599	Qing Dynasty	AD1889	Lingbao, Sanmenxia, Shanxian, Xiuwu, Wuzhi
600	Qing Dynasty	AD1890	Lingbao, Shanxain, Wuzhi
601	Qing Dynasty	AD1891	Yancheng, Wuzhi
602	Qing Dynasty	AD1892	Mengxian, Jiyuan, Wuzhi, Xiuwu, Jixian, Weihui
603	Qing Dynasty	AD1893	Yiyang, Mengxian, Xiangyang, Henei, Jiyuan, Wuzhi, Wenxian, Luoyang, Yanshi, Mengjin, Yexian, Luyi, Fugou
604	Qing Dynasty	AD1895	Xingyang, Wuzhi, Qinyang
605	Qing Dynasty	AD1896	Yexian, Wuzhi, Fangcheng
606	Qing Dynasty	AD1898	Luoyang, Lingbao, Yanshi, Gongxian, Yuxian, Ruyang
607	Qing Dynasty	AD1900	Lushan, Gongxian
608	Qing Dynasty	AD1901	Fangcheng
609	Qing Dynasty	AD1902	Qinyang, Henei
610	Qing Dynasty	AD1903	Henan
611	Qing Dynasty	AD1905	Henan
612	Qing Dynasty	AD1906	Henan, Luoyang, Xingyang, Xuchang, Kaifeng, Xiayi, Yongcheng
613	Qing Dynasty	AD1907	Henan
614	Qing Dynasty	AD1908	Henan
615	Qing Dynasty	AD1909	Gongxian, Yancheng, Luoyang
616	Qing Dynasty	AD1910	Shangqiu, Xinyang, Kaifeng, Puyang, Huaiqing
617	Qing Dynasty	AD1911	Puyang, Huaxian, Wuzhi
618	Republic of China	AD1912	Nanyang, Xinye, Tongbai, Fangcheng
619	Republic of China	AD1913	Henan
620	Republic of China	AD1915	Luoning, Xingyang, Yuxian, Xianan
621	Republic of China	AD1916	Henan
622	Republic of China	AD1917	Wuzhi, Xinan, Puyang, Hebi, Jixian, Anyang
623	Republic of China	AD1918	Lingbao, Xinan, Songxian, Qinyang, Gongxian, Wuzhi, Luoyang, Lushan, Wenxian, Mengxian
624	Republic of China	AD1919	Neixiang, Nanyang, Xingyang, Yuxian, Luoyang, Lushan
625	Republic of China	AD1921	Yiyang, Zhengyang, Xinyang, Changyuan
626	Republic of China	AD1922	Dengfeng, Yiyang, Tangyin, Linru, Luoning, Shanxian, Lushan, Lushi, Baofeng, Fangcheng, Mianchi, Puyang, Nanyang
627	Republic of China	AD1924	Henan, Jixan, Xinxiang, Yanjin, Junxian, Linying
628	Republic of China	AD1925	Xinan, Luoyang, Mengxian, Yancheng, Jiyuan, lushan
629	Republic of China	AD1926	Henan, Wuyang, Runan, Xincai, Lingbao, Mianchi, Yancheng, Yexian, Mengjin
630	Republic of China	AD1927	Lingbao, Xinan, Luoyang, Qinyang
631	Republic of China	AD1929	Anyang, Hebi, Yuxian, Huaxian, Huojia
632	Republic of China	AD1930	Xinyang, Zhumadian
633	Republic of China	AD1931	Henan
634	Republic of China	AD1932	Henan, Yanshi, Lushan, Wenxian, Mengjin
635	Republic of China	AD1933	Yongcheng, Linling, Xiayi, Wuzhi, Mengjin, Mengxian, Qinyang, Lingbao, Shanxian, Mianchi
636	Republic of China	AD1934	Yexian, Yancheng, Songxian, Gongxian, Xianyang, Xiangcheng, Baofeng, Jiyuan
637	Republic of China	AD1935	Linru, Yancheng, Yuxian, Linying
638	Republic of China	AD1937	Henan
639	Republic of China	AD1939	Shanxian, Xinyang, Shexian, Linxian, Jiyuan, Luoyang, Mengjin, Mengxian, Mixian, Zhengzhou, Zhongmou
640	Republic of China	AD1940	Lushi, Qinyang, Wuzhi
641	Republic of China	AD1943	Puyang, zhengzhou, Xiangcheng, Luoyang, Yanshi, Xinan, Dengfeng, Lushan
642	Republic of China	AD1944	Henan
643	Republic of China	AD1946	Hanan
644	Republic of China	AD1947	Yubei, Chenliu, Liyi, Wuzhi, Xiuwu, Huojia, Huixian
645	Republic of China	AD1948	Yongcheng, Luoyang
646	People's Republic of China	AD1949	Luoyang
647	People's Republic of China	AD1950	Nanyang, Xinyang, Zhoukou, Xuchang
648	People's Republic of China	AD1951	Baofeng, Shangqiu, Xuchang, Nangyang, Yubei, Ningling, Minquan, Xinyang
649	People's Republic of China	AD1952	Xuchang, Shangqiu, Nanyang, Zhoukou, Linying
650	People's Republic of China	AD1953	Minquan, Shangqiu, Nanyang, Zhoukou
651	People's Republic of China	AD1954	Xinyang, Nanyang, Yuanyang, Lingbao, Baofeng, Xuchang, Dengxian, Wuyang
652	People's Republic of China	AD1955	Xuchang, Yancheng, Linying, Yexian, Yucheng
653	People's Republic of China	AD1956	Yexian, Shangqiu, Xuchang, Baofeng
654	People's Republic of China	AD1957	Henan, Xuchang, Shangqiu, Zhoukou
655	People's Republic of China	AD1958	Changge, Jiaxian, Mengxian
656	People's Republic of China	AD1960	Yudong, Yubei, Puyang, Kaifeng, Shangqiu, Yongcheng, Nanyang, Sanmenxia
657	People's Republic of China	AD1961	Anyang, Puyang, Sanmenxia, Lushan, Yanjin
658	People's Republic of China	AD1962	Ningling, Shangqiu, Xinxiang, Wuzhi
659	People's Republic of China	AD1963	Henan, Xinyang, Zhumadian, Zhoukou, Changge, Xuchang
660	People's Republic of China	AD1964	Shangqiu, Xuchang
661	People's Republic of China	AD1965	Yudong, Zhoukou
662	People's Republic of China	AD1967	Henan
663	People's Republic of China	AD1968	Nanyang, Xinyang, Zhumadian, Xuchang
664	People's Republic of China	AD1970	Yubei, Yudong
665	People's Republic of China	AD1971	Xuchang, Kaifeng, Xinxiang, Anyang, Yexian, Yancheng
666	People's Republic of China	AD1973	Yunan
667	People's Republic of China	AD1974	Henan
668	People's Republic of China	AD1975	Zhumadian, Nanyang, Xuchang
669	People's Republic of China	AD1976	Nanyang, Zhumadian, Lankao
670	People's Republic of China	AD1977	Mengjin, Yuanyang, Zhumadian
671	People's Republic of China	AD1978	Kaifeng, Shangqiu, Zhengzhou
672	People's Republic of China	AD1979	Yunan, Zhumadian
673	People's Republic of China	AD1980	Xinyang, Nanyang, Zhumadian, Zhoukou, Xuchang
674	People's Republic of China	AD1982	Henan
675	People's Republic of China	AD1983	Yubei, Zhengzhou, Yanjin, Xinyang, Zhumadian, Anyang, Xinxiang, Luoyang
676	People's Republic of China	AD1984	Xinyang, Zhumadian, Xuchang, Zhoukou, Zhumadian, Nanyang, Yudong
677	People's Republic of China	AD1985	Zhengzhou, Xuchang, Nanyang, Yudong, Shangqiu
678	People's Republic of China	AD1987	Xinyang
679	People's Republic of China	AD1989	Anyang, Xinyang, Nanyang, Zhumadian, Zhoukou, Shangqiu
680	People's Republic of China	AD1991	Nanzhao, Nanyang
681	People's Republic of China	AD1992	Zhengzhou, Xinxiang, Jiaozuo, Kaifeng
682	People's Republic of China	AD1993	Puyang, Anyang, Xinxiang
683	People's Republic of China	AD1994	Xinxiang, Anyang, Puyang, Jiaozuo, Pingdingshan, Nanyang, Kaifeng, Zhengzhou, Xuchang, Sanmenxia
684	People's Republic of China	AD1995	Shangqiu, Sanmenxia, Kaifeng, Pingdingshan, Anyang, Hebi, Nanyang
685	People's Republic of China	AD1996	Yuxi, Yubei, Yunan
686	People's Republic of China	AD1997	Puyang, Xinyang
687	People's Republic of China	AD1998	Xinyang, Zhumadian, Nanyang, Puyang, Xinxiang, Luoyang, Hebi, Pingdingshan, Luohe, Anyang
688	People's Republic of China	AD1999	Henan
689	People's Republic of China	AD2000	Yubei, Yuzhong, Yunan

## Sheet: Hail
No.	Dynasty	Years	Region/District
1	Han Dynasty	155BC	Xinyang, Taikang, Xihua, Huaiyang
2	Han Dynasty	130BC	Xinyang, Nanyang
3	Han Dynasty	66BC	Henan
4	Han Dynasty	43BC	Henan
5	Han Dynasty	AD10	Henan
6	Han Dynasty	AD36	Henan
7	Han Dynasty	AD60	Luoyang
8	Han Dynasty	AD79	Shangshui, Huaiyang
9	Han Dynasty	AD93	Nanyang
10	Han Dynasty	AD106	Henan
11	Han Dynasty	AD107	Henan
12	Han Dynasty	AD108	Luoyang
13	Han Dynasty	AD109	Luoyang
14	Han Dynasty	AD117	Henan
15	Han Dynasty	AD124	Luoyang
16	Han Dynasty	AD131	Henan
17	Han Dynasty	AD161	Luoyang
18	Han Dynasty	AD164	Luoyang
19	Han Dynasty	AD169	Luoyang
20	Han Dynasty	AD174	Luoyang
21	Han Dynasty	AD191	Luoyang
22	Jin Dynasty	AD269	Chenliu, Xingyang
23	Jin Dynasty	AD279	Anyang, Chenliu, Xingyang
24	Jin Dynasty	AD280	Zhengyang, Zhangde, Dunqiu, Henei, Wuzhi
25	Jin Dynasty	AD281	Hongnong, Jixian, Qinyang, Wuzhi, Xinxiang, Qixian, Weihui, Yanjin, Anyang, Puyang
26	Jin Dynasty	AD285	Weihui, Jixian, Qixian, Xingyang
27	Jin Dynasty	AD292	Xingyang
28	Jin Dynasty	AD293	Xingyang, Lingbao, Hongnong, Hucheng, Huayin
29	Jin Dynasty	AD295	Henan
30	Jin Dynasty	AD299	Luoyang, Xingyang
31	Jin Dynasty	AD301	Nanyang, Xiangcheng, Luoyang
32	Jin Dynasty	AD414	Nanyang
33	Southern and Northern Dynasties	AD510	Xingyang
34	Southern and Northern Dynasties	AD538	Anyang
35	Sui Dynasty	AD730	Luoyang
36	Tang Dynasty	AD780	Luoyang
37	Tang Dynasty	AD817	Henan, Xinan
38	Tang Dynasty	AD837	Jixian, Huaxian, Qinyang
39	Tang Dynasty	AD880	Ruzhou
40	Song Dynasty	AD969	Taikang
41	Song Dynasty	AD1003	Kaifeng
42	Song Dynasty	AD1012	Kaifeng
43	Song Dynasty	AD1109	Kaifeng
44	Song Dynasty	AD1199	Mixian
45	Song Dynasty	AD1225	Xuzhou, Zhengzhou
46	Song Dynasty	AD1226	Henan
47	Song Dynasty	AD1228	Zhengzhou
48	Song Dynasty	AD1262	Shuntian, Henan
49	Song Dynasty	AD1265	Zhangde, Henan
50	Song Dynasty	AD1267	Qixian
51	Song Dynasty	AD1270	Henei
52	Yuan Dynasty	AD1271	Junzhou, Mixian
53	Yuan Dynasty	AD1274	Zhangde
54	Yuan Dynasty	AD1283	Henan
55	Yuan Dynasty	AD1287	Menghuai
56	Yuan Dynasty	AD1295	Wuzhi
57	Yuan Dynasty	AD1296	Wuzhi
58	Yuan Dynasty	AD1303	Wuzhi
59	Yuan Dynasty	AD1312	Mengjin
60	Yuan Dynasty	AD1319	Junzhou, Xinzheng, Mixian
61	Yuan Dynasty	AD1330	Junzhou
62	Ming Dynasty	AD1379	Luoyang
63	Ming Dynasty	AD1450	Luoyang
64	Ming Dynasty	AD1491	Henan
65	Ming Dynasty	AD1498	Linying, Shangqiu
66	Ming Dynasty	AD1514	Puyang, Wuan
67	Ming Dynasty	AD1527	Yancheng
68	Ming Dynasty	AD1535	Kaifeng, Anyang, Zhangde
69	Ming Dynasty	AD1543	Huaxian
70	Ming Dynasty	AD1550	Dengfeng
71	Ming Dynasty	AD1551	Yuxian
72	Ming Dynasty	AD1552	Luoyang, Gongxian
73	Ming Dynasty	AD1557	Ningling, Shangqiu, Qixian
74	Ming Dynasty	AD1561	Yanshi
75	Ming Dynasty	AD1571	Wenxian
76	Ming Dynasty	AD1575	Qinyang
77	Ming Dynasty	AD1583	Dengfeng, Jixian
78	Ming Dynasty	AD1604	Dengfeng
79	Ming Dynasty	AD1612	Qinyang
80	Ming Dynasty	AD1622	Huaxian, Jixian, Tangyin, Weihui
81	Ming Dynasty	AD1624	Xinzheng
82	Ming Dynasty	AD1626	Lushi, Qinyang, Henei
83	Ming Dynasty	AD1628	Huaiqing
84	Ming Dynasty	AD1632	Tanghe
85	Ming Dynasty	AD1633	Qinyang, Mengxian
86	Ming Dynasty	AD1636	Henei
87	Ming Dynasty	AD1642	Wuzhi
88	Qing Dynasty	AD1647	Xingyang
89	Qing Dynasty	AD1648	Weishi, Xuchang, Qixian, Tongxu, Fugou
90	Qing Dynasty	AD1649	Henan
91	Qing Dynasty	AD1651	Wuzhi
92	Qing Dynasty	AD1655	Mengxian
93	Qing Dynasty	AD1656	Jiyuan
94	Qing Dynasty	AD1658	Wuzhi, Mengxian, Qinyang, Henei, Xingyang
95	Qing Dynasty	AD1659	Yiyang
96	Qing Dynasty	AD1660	Wuzhi, Linru
97	Qing Dynasty	AD1661	Qinyang, Wuyang
98	Qing Dynasty	AD1663	Jiyuan
99	Qing Dynasty	AD1669	Luoyang
100	Qing Dynasty	AD1672	Luoyang, Jiyuan
101	Qing Dynasty	AD1676	Mengxian
102	Qing Dynasty	AD1679	Shangcai, Runan
103	Qing Dynasty	AD1681	Huaiqing
104	Qing Dynasty	AD1684	Nanyang
105	Qing Dynasty	AD1688	Mengxian
106	Qing Dynasty	AD1690	Yichuan, Dengfeng, Wuzhi
107	Qing Dynasty	AD1692	Xingyang
108	Qing Dynasty	AD1697	Yuxian
109	Qing Dynasty	AD1713	Linru
110	Qing Dynasty	AD1725	Lingbao
111	Qing Dynasty	AD1732	Lushi, Yuxian
112	Qing Dynasty	AD1737	Linru, Lingbao
113	Qing Dynasty	AD1741	Yanshi
114	Qing Dynasty	AD1742	Huaiyang, Zhengzhou, Lushi
115	Qing Dynasty	AD1746	Yexian
116	Qing Dynasty	AD1749	Lushan
117	Qing Dynasty	AD1750	Shangqiu, Zhengzhou, Zhongmu, Jiyuan
118	Qing Dynasty	AD1752	Jiyuan
119	Qing Dynasty	AD1754	Jiaxian
120	Qing Dynasty	AD1765	Mixian, Xinzheng
121	Qing Dynasty	AD1781	Ruyang, Linru
122	Qing Dynasty	AD1785	Jiaxian
123	Qing Dynasty	AD1805	Linru, Jiyuan
124	Qing Dynasty	AD1813	Lankao, Lanyang
125	Qing Dynasty	AD1817	Mianchi, Shanzhou
126	Qing Dynasty	AD1818	Yuxian
127	Qing Dynasty	AD1819	Yuxian
128	Qing Dynasty	AD1829	Ruyang
129	Qing Dynasty	AD1831	Zhongmu, Huaiyang, Xiangcheng
130	Qing Dynasty	AD1834	Mixian, Mengjin
131	Qing Dynasty	AD1841	Jiaxian, Yexian
132	Qing Dynasty	AD1851	Lingbao, Mianchi
133	Qing Dynasty	AD1852	Wuzhi
134	Qing Dynasty	AD1854	Wuzhi
135	Qing Dynasty	AD1855	Wuzhi
136	Qing Dynasty	AD1858	Mixian, Gongxian, Wuzhi
137	Qing Dynasty	AD1864	Lingbao, Shanxian
138	Qing Dynasty	AD1865	Lingbao, Mixian
139	Qing Dynasty	AD1866	Kaifeng, Xiangfu, Qixian, Jiyuan
140	Qing Dynasty	AD1868	Lingbao
141	Qing Dynasty	AD1869	Yiyang, Jiyuan
142	Qing Dynasty	AD1873	Puyang
143	Qing Dynasty	AD1874	Lingbao, Mixian
144	Qing Dynasty	AD1880	Mengxian, Luoyang, Jiyuan, Lingbao, Wenxiang, Lushan
145	Qing Dynasty	AD1884	Shanxian
146	Qing Dynasty	AD1885	Shanxian
147	Qing Dynasty	AD1886	Songxian, Shanxian, Mengxian, Gongxian, Puyang
148	Qing Dynasty	AD1887	Shanxian
149	Qing Dynasty	AD1891	Yancheng, Lingbao
150	Qing Dynasty	AD1893	Kaifeng, Xiangfu, Fengqiu, Huaxian
151	Qing Dynasty	AD1895	Xingyang
152	Qing Dynasty	AD1898	Dengfeng, Mixian
153	Qing Dynasty	AD1899	Mixian, Puyang, Liunian
154	Qing Dynasty	AD1900	Yiyang, Mengxian
155	Qing Dynasty	AD1901	Shanxian, Mengxian
156	Qing Dynasty	AD1902	Mengxian, Qinyang, Xinyang
157	Qing Dynasty	AD1905	Xinan
158	Qing Dynasty	AD1906	Huaiyang, Zhengzhou
159	Qing Dynasty	AD1908	Mianchi
160	Republic of China	AD1911	Mianchi
161	Republic of China	AD1914	Mengxian
162	Republic of China	AD1915	Luoning
163	Republic of China	AD1916	Luoning, Yingze, Mengxian
164	Republic of China	AD1919	Fangcheng, Mengxian
165	Republic of China	AD1921	Xinyang, Xinan
166	Republic of China	AD1922	Mianchi
167	Republic of China	AD1923	Henan
168	Republic of China	AD1924	Huixian, Anyang, Mengxian
169	Republic of China	AD1926	Xinyang, Linru, Qinyang
170	Republic of China	AD1929	Henan, Mengxian
171	Republic of China	AD1930	Henan, Nanyang, Qinyang, Mengxian, Xuchang, Yuxian, Zhengzhou, Songxian
172	Republic of China	AD1931	Nanzhao, Wuyang, Yuxian, Lingbao, Songxian
173	Republic of China	AD1932	Songxian, Shanxian, Lushi, Lingbao, Mianchi
174	Republic of China	AD1933	Yanling, Luoning, Xiangcheng, Baofeng, Yexian, Linru, Yuxian
175	Republic of China	AD1935	Luoyang, Lingbao
176	Republic of China	AD1936	Mixian, Xinan, Nanyang, Neixiang, Lushi
177	Republic of China	AD1937	Henan
178	Republic of China	AD1938	Henan
179	Republic of China	AD1940	Henan
180	Republic of China	AD1941	Zhenping, Fangcheng
181	Republic of China	AD1943	Lingbao, Lushi, Mianchi, Yuxian
182	Republic of China	AD1944	Henan
183	Republic of China	AD1946	Ningling, Xinyang, Lushi, Xinan, Lushan, Yanling, Lankao
184	Republic of China	AD1947	Tanghe, Nanzhao, Neixiang
185	People's Republic of China	AD1950	Yuanyang, Nanyang, Huixian, Xuchang
186	People's Republic of China	AD1951	Xinyang, Zhenping, Neixiang, Yanshi
187	People's Republic of China	AD1952	Luanchuan, Yanshi, Xuchang
188	People's Republic of China	AD1953	Yudong, Yubei, Yuxi, Songxian, Huixian, Huojia, Xinxiang, Xinan
189	People's Republic of China	AD1954	Dengfeng, Shangqiu, Xiayi, Yongcheng, Baofeng, Nanyang
190	People's Republic of China	AD1955	Huixian, Tangyin, Xixian, Suiping, Lushi, Kaifeng
191	People's Republic of China	AD1956	Xuchang, Xiangcheng, Anyang, Hebi, Xiayi, Lushi, Minquan, Zhecheng, Ningling, Yucheng, Xinyang
192	People's Republic of China	AD1957	Yubei, Yuxi, Nanyang, Yuxian, Huixian
193	People's Republic of China	AD1959	Zhoukou, Zhumadian, Ningling, Wuyang, Zhecheng, Xiayi
194	People's Republic of China	AD1961	Luanchuan, Yichuan, Lushan, Nanyang, Yancheng
195	People's Republic of China	AD1962	Huixian, Qinyang, Wuzhi, Xinxiang, Yucheng
196	People's Republic of China	AD1963	Huixian, Jixian, Huojia, Xiuwu, Wuzhi, Mengxian, Jiaozuo, Fengqiu, Changge, Yexian, Fangcheng, Jiaxian
197	People's Republic of China	AD1964	Xiayi, Zhecheng, Ningling, Shangqiu
198	People's Republic of China	AD1967	Anyang, Xinxiang, Yanshi, Xixia, Fangcheng, Taikang, Lushan, Ningling, Xinan
199	People's Republic of China	AD1968	Nanyang, Dengzhou, Xinye, Ningling, Changge, Jiaxian
200	People's Republic of China	AD1969	Shangqiu, Yucheng, Xihua, Xiuwu, Yuanyang, Jiaozuo, Jiyuan
201	People's Republic of China	AD1970	Xinxiang, Yanjin, Jixian, Mengjin, Lushi, Luanchuan, Songxian, Yichuan, Yanshi, Yexian, Wuyang, Zhecheng, Xihua, Xiangcheng, Xixia, Neixiang, Nanyang, Puyang, Mianchi, Sanmenxia, Lingbao
202	People's Republic of China	AD1971	Taikang, Linxian, Huixian, Huaxian, Minquan, Fengqiu, Puyang
203	People's Republic of China	AD1972	Zhumadian, Xuchang, Nanyang, Zhoukou, Ruyang, Yancheng, Changge, Linying, Yanling
204	People's Republic of China	AD1973	Shangqiu, Xiangxian, Changge
205	People's Republic of China	AD1975	Xinxiang, Yuanyang, Biyang
206	People's Republic of China	AD1976	Runan, Yucheng, Zhecheng, Lushan
207	People's Republic of China	AD1977	Linxian, Boai, Wuzhi, Lankao, Lushi, Xixia, Neixiang, Zhenping, Xinye, Dengzhou
208	People's Republic of China	AD1978	Yichuan, Xunxian, Minquan, Lushi, Luoning
209	People's Republic of China	AD1979	Lushan, Lingbao, Shanxian, Lushi, Songxian, Nanzhao, Dengzhou, Xinye, Wuyang, Changge, Linying
210	People's Republic of China	AD1980	Xinxiang, Xuchang, Xinyang, Minquan, Ningling, Shangqiu
211	People's Republic of China	AD1982	Xinxiang, Luoyang, Kaifeng, Nanyang, Xinyang, Zhoukou, Xuchang
212	People's Republic of China	AD1983	Nanyang, Xinyang, Zhumadian, Xuchang, Luoyang
213	People's Republic of China	AD1984	Wuyang, Nanzhao, Nanyang, Zhenping, Dengzhou, Xixia, Shangqiu, Anyang, Huaiyang, Xiangcheng, Shenqiu, Zhoukou, Puyang
214	People's Republic of China	AD1985	Luanchuan, Huaxian, Luoning
215	People's Republic of China	AD1987	Nanyang, Jiaozuo, Luoyang, Sanmenxia, Nanyang, Puyang, Luohe, Xinxiang, Anyang
216	People's Republic of China	AD1988	Shangqiu, Kaifeng, Zhoukou, Xinxiang, Luoyang, Sanmenxia
217	People's Republic of China	AD1989	Xinxiang, Jiaozuo, Sanmenxia, Luoyang, Zhumadian, Zhengzhou
218	People's Republic of China	AD1991	Nanyang, Xinxiang, Anyang, Hebi, Pingdingshan
219	People's Republic of China	AD1992	Biyang, Xinye, Nanyang, Xinyang, Zhumadian, Xuchang, Luohe
220	People's Republic of China	AD1993	Xuchang, Nanyang, Anyang, Luoyang, Jiaozuo, Luohe, Pingdingshan, Sanmenxia, Zhumadian
221	People's Republic of China	AD1994	Dengzhou, Ruyang, Zhengzhou, Xuchang, Anyang, Puyang, Jiaozuo, Shangqiu, Zhoukou, Xinzheng
222	People's Republic of China	AD1995	Nanyang, Shangqiu, Luoyang, Pingdingshan, Zhoukou, Xuchang, Jiaozuo
223	People's Republic of China	AD1996	Xinxiang, Jiaozuo, Puyang, Sanmenxia, Luohe, Shangqiu, Anyang, Zhengzhou, Pingdingshan, Hebi, Nanyang
224	People's Republic of China	AD1997	Shangqiu, Zhoukou, Sanmenxia, Anyang, Puyang, Luohe, Zhoukou, Nanyang, Xinyang, Zhumadian
225	People's Republic of China	AD1998	Anyang, Xinyang, Hebi, Puyang
226	People's Republic of China	AD1999	Anyang, Xinxiang, Jiaozuo, Luoyang, Sanmenxia, Xuchang, Zhengzhou
227	People's Republic of China	AD2000	Jiaozuo, Shangqiu, Zhoukou, Zhumadian

## Sheet: Low temerature and frost
	No.	Dynasty	Years	Region/District
Frost disaster	1	Han Dynasty	43BC	Taikang		Note: in this article, the Low temerature and frog disaster contain the frost, glaze and heave snow disaster.Therefore, the occurrence frequency of each disaster is counted separately.
	2	Han Dynasty	21BC	Yuxi
	3	Jin Dynasty	AD273	Luoyang
	4	Jin Dynasty	AD284	Xiping
	5	Jin Dynasty	AD289	Henan
	6	Jin Dynasty	AD299	Xingyang, Yingchuan, Linyin, Henan
	7	Jin Dynasty	AD409	Yinchuan
	8	Southern and Northern Dynasties	AD482	Yinchuan
	9	Southern and Northern Dynasties	AD485	Sizhou, Xiangzhou, Luozhou
	10	Southern and Northern Dynasties	AD515	Henan
	11	Southern and Northern Dynasties	AD537	Luoyang, Shanxian
	12	Tang Dynasty	AD628	Henan
	13	Ming Dynasty	AD1495	Qinyang, Yuanyang
	14	Ming Dynasty	AD1553	Lushan
	15	Ming Dynasty	AD1566	Xinyang
	16	Ming Dynasty	AD1623	Mengjin
	17	Ming Dynasty	AD1630	Zhengzhou
	18	Ming Dynasty	AD1640	Puyang, Yuanyang, Mengjin
	19	Qing Dynasty	AD1694	Wenxian
	20	Qing Dynasty	AD1714	Wuzhi, Jixian
	21	Qing Dynasty	AD1728	Yuxian
	22	Qing Dynasty	AD1732	Lingbao
	23	Qing Dynasty	AD1742	Luoyang
	24	Qing Dynasty	AD1743	Lingbao
	25	Qing Dynasty	AD1808	Yuxian
	26	Qing Dynasty	AD1812	Dengfeng
	27	Qing Dynasty	AD1813	Xihua, Yancheng, Luyi, Xuchang, Jiaxian, Yuxian, zhecheng, Wuyang, Linying, Mixian
	28	Qing Dynasty	AD1843	Queshan
	29	Qing Dynasty	AD1848	Queshan
	30	Qing Dynasty	AD1850	Neixiang
	31	Qing Dynasty	AD1851	Neixiang
	32	Qing Dynasty	AD1856	Jiaxian
	33	Qing Dynasty	AD1863	Jiaxian, Lingbao, Yexian, Mixian
	34	Qing Dynasty	AD1866	Lushi, Zhengyang
	35	Qing Dynasty	AD1867	Lingbao
	36	Qing Dynasty	AD1875	Lingbao, Neixiang
	37	Qing Dynasty	AD1876	Zhenping
	38	Qing Dynasty	AD1879	Huaiyang
	39	Qing Dynasty	AD1884	Yexian
	40	Qing Dynasty	AD1887	Huixian
	41	Qing Dynasty	AD1889	Lingbao
	42	Qing Dynasty	AD1899	Puyang
	43	Qing Dynasty	AD1901	Weishi
	44	Qing Dynasty	AD1903	Zhenping
	45	Republic of China	AD1919	Lingbao, Shouxiang
	46	Republic of China	AD1922	Xuchang
	47	Republic of China	AD1923	Henan
	48	Republic of China	AD1932	Mixian, Baofeng, Yuxian
	49	Republic of China	AD1943	Nanyang, Shanxian, Shouxiang, Jiaxian, Lingbao, Lushi, Yuxian, Neixiang
	50	Republic of China	AD1946	Shanxian, Xingyan, Yingchi, Lingbao, Shouxiang
	51	People's Republic of China	AD1950	Neixiang, Xinye
	52	People's Republic of China	AD1951	Xiayi, Yucheng
	53	People's Republic of China	AD1952	Xiayi, Yucheng
	54	People's Republic of China	AD1953	Yongcheng, Anyang, Yancheng, Lushan, Wuyang, Yanling, Luoyang, Zhoukou, Ningling, Xinan, Songxian, Luanchuan
	55	People's Republic of China	AD1954	Yuxi, Yubei, Jiyuan, Yiyang, Xiayi
	56	People's Republic of China	AD1955	Xiayi, Yucheng
	57	People's Republic of China	AD1957	Xiayi, Yucheng
	58	People's Republic of China	AD1960	Henan
	59	People's Republic of China	AD1961	Minquan, Yucheng
	60	People's Republic of China	AD1962	Xuchang
	61	People's Republic of China	AD1963	Yubei, Yudong
	62	People's Republic of China	AD1973	Anyang
	63	People's Republic of China	AD1974	Shangqiu, Yongcheng
	64	People's Republic of China	AD1975	Shangqie, Xiayi
	65	People's Republic of China	AD1976	Zheng, luoyang, Qixian, Puyang
	66	People's Republic of China	AD1980	Shangqiu,Yucheng
	67	People's Republic of China	AD1983	Shangqiue,Shenqiu, Yingchi
	68	People's Republic of China	AD1985	Queshan, Xiuwu
	69	People's Republic of China	AD1986	Yingchi, Yima
	70	People's Republic of China	AD1987	Zhengyang, Xinyang, Sanmenxia, Puyang
	71	People's Republic of China	AD1988	Xinyang, Dengxian
	72	People's Republic of China	AD1995	Henan
	73	People's Republic of China	AD1996	Yingchi, Yima
	74	People's Republic of China	AD1997	Lushi, Zhengyang
	75	People's Republic of China	AD1998	Luanchuan, Shangcai, Wuzhi, Qinynag, Luohe
	No.	Dynasty	Years	Region/District
Glaze disaster	1	Han Dynasty	114BC	Taikang, Guandong
	2	Jin Dynasty	AD352	Anyang,
	3	Tang Dynasty	AD694	Henan
	4	Song Dynasty	AD1012	Kaifeng
	5	Yuan Dynasty	AD1344	Kaifeng, Zhengzhou, Xingyang, Weishi, Youchuan
	6	Ming Dynasty	AD1533	Mengjin, Luoyang
	7	Ming Dynasty	AD1566	Wenxian, Qinyang, Huaiqing, Yuanyang
	8	Ming Dynasty	AD1604	Tangyin
	9	Qing Dynasty	AD1857	Mengxian
	10	Qing Dynasty	AD1875	Kaifeng
	11	Qing Dynasty	AD1910	Puyang
	12	People's Republic of China	AD1953	Ningling, Xiayi, Yanling
	13	People's Republic of China	AD1955	Minquan, Xiayi
	14	People's Republic of China	AD1964	Minquan, Xinyang, Luanchuan
	15	People's Republic of China	AD1966	Ningling, Xiayi, zhecheng, Xuchang, Shangqiu, Taikang, Zhoukou
	16	People's Republic of China	AD1968	Yudong, Xuchang,Jiaxian, Baofeng, Xiayi, Ningling, Minquan
	17	People's Republic of China	AD1970	Changge, Fangcheng, baofeng, Xuchang, Linying
	18	People's Republic of China	AD1971	Zhumadian, Wuyang, Baofeng, Xixia, Fangcheng, Xinyang, Shangqiu, Yongcheng, Xihua, Xinxian
	19	People's Republic of China	AD1972	Henan
	20	People's Republic of China	AD1974	Luoyang, Mengjin
	21	People's Republic of China	AD1977	Lushi, Anyang, Changheng
	22	People's Republic of China	AD1979	Puyang, Changge, Baofeng, Yuxian
	23	People's Republic of China	AD1986	Yudong, Yuzhong, Yunan
	24	People's Republic of China	AD1987	丘Zhumandian, Nanyang, Yongcheng, Shangqiu
	25	People's Republic of China	AD1991	Xinyang
	26	People's Republic of China	AD1994	Luohe, Wuyang, Linying, Yuzhou, Zhongmou
	27	People's Republic of China	AD1996	Xinyang
	28	People's Republic of China	AD1998	Mengjin, Changhen
	No.	Dynasty	Years	Region/District
Heave snow disaster	1	Han Dynasty	115BC	Xihua, Taikang, Huaiyang, Weishi
	2	Han Dynasty	114BC	Xinan, Taikang
	3	Han Dynasty	71BC	Taikang
	4	Han Dynasty	43BC	Taikang
	5	Han Dynasty	21BC	Taikang
	6	Jin Dynasty	AD271	Luoyang, Xingyang
	7	Jin Dynasty	AD282	Luoyang
	8	Jin Dynasty	AD313	Xinyang, Nanyang
	9	Southern and Northern Dynasties	AD507	Sizhou, Xiangzhou, Luozhou
	10	Southern and Northern Dynasties	AD563	Henan
	11	Tang Dynasty	AD694	Luoyang
	12	Song Dynasty	AD993	Kaifeng
	13	Song Dynasty	AD1001	Xihua
	14	Song Dynasty	AD1017	Changheng, Fugou, Kaifeng
	15	Song Dynasty	AD1056	Kaifeng
	16	Song Dynasty	AD1087	Changheng
	17	Song Dynasty	AD1113	Changheng
	18	Song Dynasty	AD1126	Changheng
	19	Song Dynasty	AD1127	Changheng
	20	Song Dynasty	AD1232	Yuxian, Changcheng
	21	Yuan Dynasty	AD1346	Yubei, Zhangde
	22	Yuan Dynasty	AD1350	Yubei, Zhangde
	23	Yuan Dynasty	AD1351	Yuxian, Mixian
	24	Ming Dynasty	AD1453	Yinchuan, Dengfeng
	25	Ming Dynasty	AD1486	Fugou, Huaiyang
	26	Ming Dynasty	AD1489	Xuchang, Linying
	27	Ming Dynasty	AD1493	Xinye, Xinyang, Shangqiu, Tuocheng, Luyi, Kaifeng, Henei, Mengxian, Jiyuan, Yuanyang, Qinyang, Anyang, Huaiqing, Zhangde, Wuzhi
	28	Ming Dynasty	AD1555	Huaiyang
	29	Ming Dynasty	AD1566	Xinyang, Huaiqing
	30	Ming Dynasty	AD1595	Runan
	31	Ming Dynasty	AD1604	Tangyin
	32	Ming Dynasty	AD1621	Runan
	33	Ming Dynasty	AD1625	Xincai
	34	Ming Dynasty	AD1627	Yancheng
	35	Ming Dynasty	AD1628	Shenqiu
	36	Ming Dynasty	AD1629	Zhengzhou
	37	Ming Dynasty	AD1631	Zhengzhou, Puyang, Mixian
	38	Ming Dynasty	AD1632	Dengxian
	39	Ming Dynasty	AD1633	Yuxian
	40	Qing Dynasty	AD1644	Lushi,Yancheng
	41	Qing Dynasty	AD1645	Neixiang
	42	Qing Dynasty	AD1659	Huixian, Jixian, Weihui, Huaxian
	43	Qing Dynasty	AD1668	Wenxian, Mengxian, Qinyang, Huaiqing
	44	Qing Dynasty	AD1670	Dengxian
	45	Qing Dynasty	AD1676	Dengxian
	46	Qing Dynasty	AD1679	Wuzhi
	47	Qing Dynasty	AD1683	Wuzhi, Mengxian
	48	Qing Dynasty	AD1690	Yancheng, Nanyang
	49	Qing Dynasty	AD1732	Yuxian
	50	Qing Dynasty	AD1750	Qixian
	51	Qing Dynasty	AD1757	Zhengzhou, Wuzhi
	52	Qing Dynasty	AD1797	Mixian
	53	Qing Dynasty	AD1806	Changheng
	54	Qing Dynasty	AD1812	Jiyuan
	55	Qing Dynasty	AD1814	Mixian, Nanyang,Ruzhou
	56	Qing Dynasty	AD1816	Wuzhi
	57	Qing Dynasty	AD1823	Qinyang
	58	Qing Dynasty	AD1831	Yancheng Xiuwu, Puyang, Huaixan, Weishi, Linying
	59	Qing Dynasty	AD1833	Neixiang, Zhenping
	60	Qing Dynasty	AD1836	Gongxian
	61	Qing Dynasty	AD1849	Lingbao
	62	Qing Dynasty	AD1863	Zhengzhou, Gongxian
	63	Qing Dynasty	AD1865	Xingyang
	64	Qing Dynasty	AD1866	Yexian
	65	Qing Dynasty	AD1886	Xiuwu, Huojia
	66	Qing Dynasty	AD1892	Yingchi
	67	Qing Dynasty	AD1893	Puyang
	68	Qing Dynasty	AD1895	Zhengzhou, Yingchi
	69	Qing Dynasty	AD1901	Yiyang, Neixiang
	70	Qing Dynasty	AD1902	Neixiang
	71	Qing Dynasty	AD1906	Yinchuan
	72	Qing Dynasty	AD1910	Xinan, Mixian, Puyang
	73	Republic of China	AD1920	Yanling, Fengqiu, Huojia, Xiuwu
	74	Republic of China	AD1927	Yingchi, Xinan
	75	Republic of China	AD1929	Fangcheng, Qinyang, Wuzhi, Xiuwu, Huojia, Xixia, Anyang, Yanling, Neixiang
	76	Republic of China	AD1930	Henan, Luoyang
	77	Republic of China	AD1932	Henan
	78	Republic of China	AD1934	neixiang, Tanghe, Nanyang
	79	Republic of China	AD1946	Lingbao, Shanxian
	80	Republic of China	AD1947	Tanghe, Nanzhao
	81	People's Republic of China	AD1955	Yuxian, Xuchang, Yixian, Yanling, Jiaxian
	82	People's Republic of China	AD1957	Fugou, Luyi
	83	People's Republic of China	AD1958	Huojia
	84	People's Republic of China	AD1963	Anyang, Fugou
	85	People's Republic of China	AD1968	Xinyang
	86	People's Republic of China	AD1974	Xinyang, Anyang
	87	People's Republic of China	AD1984	Yuanyang, Pingyu, Xinxiang
	88	People's Republic of China	AD1986	Yunan, Yuzhong, Yudong
	89	People's Republic of China	AD1987	Henan
	90	People's Republic of China	AD1990	Henan
	91	People's Republic of China	AD1993	Henan
	92	People's Republic of China	AD1994	Anyang, Mengjin, Linzhou
	93	People's Republic of China	AD1996	Henan
	94	People's Republic of China	AD1997	Xinxiang, Yanshi
	95	People's Republic of China	AD1998	Ruyang, Mengjin, Xinye, Xinyang

## Sheet: Insect pests
No.	Dynasty	Years	Region/District
1	Han Dynasty	174BC	Changcheng
2	Han Dynasty	149BC	Luoyang
3	Han Dynasty	147BC	Kaifeng, Taikang
4	Han Dynasty	130BC	Huaihe, Shayinghe
5	Han Dynasty	129BC	Taikang
6	Han Dynasty	112BC	Taikang
7	Han Dynasty	105BC	Taikang
8	Han Dynasty	90BC	Luyi
9	Han Dynasty	76BC	Taikang,Kaifeng, Tongxu
10	Han Dynasty	43BC	Henan
11	Han Dynasty	AD2	Henan
12	Han Dynasty	AD21	Yuxi
13	Han Dynasty	AD22	Yuxi
14	Han Dynasty	AD32	Luoyang
15	Han Dynasty	AD46	Luoyang
16	Han Dynasty	AD47	Luoyang
17	Han Dynasty	AD52	Henan
18	Han Dynasty	AD55	Henan
19	Han Dynasty	AD56	Henan
20	Han Dynasty	AD58	Linying
21	Han Dynasty	AD72	Xuchang, Zhumadian, Xinyang
22	Han Dynasty	AD92	Henan
23	Han Dynasty	AD96	Qinyang, Kaifeng, Chenliu, Chanheng, Luoyang
24	Han Dynasty	AD97	Luoyang
25	Han Dynasty	AD108	Henan
26	Han Dynasty	AD110	Luoyang, Taikang, Suiyang
27	Han Dynasty	AD111	Shangqiu, Xiayi
28	Han Dynasty	AD112	Luoyang
29	Han Dynasty	AD113	Luyi
30	Han Dynasty	AD114	Luoyang
31	Han Dynasty	AD115	Luoyang
32	Han Dynasty	AD130	Luoyang, Taikang, Suiyang
33	Han Dynasty	AD136	Luoyang, Yanshi
34	Han Dynasty	AD153	Henan
35	Han Dynasty	AD154	Luoyang, Nanyang
36	Han Dynasty	AD157	Luoyang
37	Han Dynasty	AD158	Luoyang
38	Han Dynasty	AD174	Hongnong, Sanfu
39	Han Dynasty	AD177	Lingbao, Hongnong
40	Han Dynasty	AD178	Henan
41	Han Dynasty	AD180	Taikang
42	Han Dynasty	AD194	Puyang
43	Han Dynasty	AD197	Henan
44	Han Dynasty	AD235	Lingbao, Taikang, Suiyang
45	Jin Dynasty	AD274	Luouang
46	Jin Dynasty	AD275	Henan
47	Jin Dynasty	AD278	Qinyang, Jixian
48	Jin Dynasty	AD316	Luoyang, Mengjin
49	Jin Dynasty	AD318	Luoyang, Anyang
50	Jin Dynasty	AD359	Henan
51	Southern and Northern Dynasties	AD483	Zhumadian
52	Southern and Northern Dynasties	AD484	Xiangzhou
53	Southern and Northern Dynasties	AD507	Hongnong
54	Southern and Northern Dynasties	AD532	Anyang, Luoyang
55	Southern and Northern Dynasties	AD557	Xinxiang, Anyang
56	Southern and Northern Dynasties	AD573	Guannei
57	Tang Dynasty	AD628	Henan
58	Tang Dynasty	AD629	Xinye
59	Tang Dynasty	AD713	Xihua, Suiyang, Kaifeng, Taikang
60	Tang Dynasty	AD715	Menjing, Xingyang,Huojia, Jixian, Qinyang, Weihui
61	Tang Dynasty	AD716	Henan
62	Tang Dynasty	AD726	Wuzhi
63	Tang Dynasty	AD784	Menxian
64	Tang Dynasty	AD809	Menxian, Heyang
65	Tang Dynasty	AD830	Yiyang, Luoning, Xinan
66	Tang Dynasty	AD834	Henan
67	Tang Dynasty	AD837	Luoyang, Xingyang, Jixian, Huaxian, Qinyang, Wuzhi, Mengjin
68	Tang Dynasty	AD838	Huixian, Jixian, Huaxian, Anyang, Changheng, Cizhou
69	Tang Dynasty	AD839	Kaifeng, Zhengzhou
70	Tang Dynasty	AD840	Changheng, Xinxiang, Puyang,Xuchang, Mengxian, Luoyang
71	Tang Dynasty	AD861	Huainan, Henan
72	Tang Dynasty	AD862	Henan
73	Tang Dynasty	AD865	Yuxi
74	Tang Dynasty	AD866	Dongdu
75	Tang Dynasty	AD868	Dogndu
76	Tang Dynasty	AD869	Shanzhou
77	Five Dynasties and Ten Kingdoms	AD937	Yixu
78	Five Dynasties and Ten Kingdoms	AD943	Henan, Suiyang, Chenzhou
79	Song Dynasty	AD963	Qinyang
80	Song Dynasty	AD964	Xingyang, Wuzhi, Qinyang, Henan
81	Song Dynasty	AD981	Henan
82	Song Dynasty	AD991	Xingyang
83	Song Dynasty	AD1001	Chenliu
84	Song Dynasty	AD1005	Xingyang
85	Song Dynasty	AD1011	Xinan, Wenxian
86	Song Dynasty	AD1016	Kaifeng, Puyang, Xiangzhou
87	Song Dynasty	AD1017	Kaifeng
88	Song Dynasty	AD1033	Mengjin
89	Song Dynasty	AD1051	Jingdong, Huainan
90	Song Dynasty	AD1074	Taikang,Kaifeng, Tongxu
91	Song Dynasty	AD1082	Xingyang, Heluo, Luokou, Guangwu
92	Song Dynasty	AD1102	Huixian, Jixian, Qixian, Kaifeng
93	Song Dynasty	AD1163	Jingdong
94	Song Dynasty	AD1177	Jingdong
95	Song Dynasty	AD1208	Luoyang
96	Song Dynasty	AD1215	Luoyang, Henan
97	Song Dynasty	AD1216	Henan, Mengjin
98	Song Dynasty	AD1218	Henan, Mengjin
99	Song Dynasty	AD1267	Henan
100	Song Dynasty	AD1269	Henan
101	Song Dynasty	AD1270	Jiyuan, Qinyang
102	Song Dynasty	AD1271	Qinyang, Zhangde, Huaimeng, Jixian, Daming, Weihui, Guide, Changheng
103	Yuan Dynasty	AD1280	Luoyang
104	Yuan Dynasty	AD1282	Changge, Xuchang, Fugou, Linying, Weishi,Kiafeng, Yancheng
105	Yuan Dynasty	AD1289	Qinyang, Wuzhi, Mengxian, Huaimeng
106	Yuan Dynasty	AD1290	Tangyin, Qixian, Weihui, Yanjin, Changheng, Huixian
107	Yuan Dynasty	AD1292	Guide
108	Yuan Dynasty	AD1295	Kaifeng, Chenzhou, Taizhou, Chenliu, Kaocheng
109	Yuan Dynasty	AD1299	Shxian
110	Yuan Dynasty	AD1301	Qinyang, Mengxian
111	Yuan Dynasty	AD1306	Henan
112	Yuan Dynasty	AD1308	Runing, Guide, Shangcai
113	Yuan Dynasty	AD1309	Mengxian, Daming, Weihui, Kaifeng, Zhangde, Qinyang, Fengqiu
114	Yuan Dynasty	AD1319	Kaifeng, Taikang
115	Yuan Dynasty	AD1326	Kaifeng, Xiuwu, Huaiqing, Puyang, Shunde, Weihui
116	Yuan Dynasty	AD1337	Huaiqing, Wenxian, Yangwu, Wuzhi, Qinyang
117	Yuan Dynasty	AD1339	Luyi, Shangqiu
118	Yuan Dynasty	AD1341	Junxian
119	Yuan Dynasty	AD1344	Guide, Yongcheng
120	Yuan Dynasty	AD1352	Puyang, Huaxian
121	Yuan Dynasty	AD1358	Yongcheng, Guangping, Kaifeng, Chenliu, Guide, Shangqiu
122	Yuan Dynasty	AD1359	Huixian, Qixian, Jixian, Anyang, Zhangde, Weihui, Huaiqing, Kaifeng, Zhengzhou, Wuzhi, Shangqiu
123	Ming Dynasty	AD1374	Qinyang, Huaiqing, Jixian,Junxian
124	Ming Dynasty	AD1392	Huaiqing, Wenxian, Yangwu, Wuzhi, Qinyang
125	Ming Dynasty	AD1403	Anyang, Henan
126	Ming Dynasty	AD1441	Anyang, Zhangde, Weihui, Kaifeng, Huaiqing, Qinyang
127	Ming Dynasty	AD1466	Tongxu, Kaifeng, Chenliu, zhecheng
128	Ming Dynasty	AD1486	Henan
129	Ming Dynasty	AD1509	Yongcheng, Xiayi, Lankao
130	Ming Dynasty	AD1528	Yangwu, Fangcheng, Xiuwu, Xinxiang, Yanjin, Yuanyang, Wuzhi, Fengqiu
131	Ming Dynasty	AD1529	Suiyang, Fugou, Linying, Lankao, Qixian, Wuzhi, Changheng, Xiangcheng, Shangqiu, Luyi
132	Ming Dynasty	AD1535	Puyang
133	Ming Dynasty	AD1541	Huaxian, Yanjin, Changheng, Hebi
134	Ming Dynasty	AD1599	Lankao
135	Ming Dynasty	AD1616	Xiuwu, Shenqiu, Yanling, Kaifeng, Luyi, zhecheng, Puyang,
136	Ming Dynasty	AD1617	Xinyang, Nanyang, Fangcheng
137	Ming Dynasty	AD1622	Junxian
138	Ming Dynasty	AD1625	Xinyang
139	Ming Dynasty	AD1638	Henan
140	Ming Dynasty	AD1639	Zhengzhou, Qixian, Luyi, Xiayi, Xuchang, Tongxu, Lankao, zhecheng
141	Ming Dynasty	AD1640	Henan
142	Ming Dynasty	AD1641	Xuchang, Lankao, Linying
143	Qing Dynasty	AD1661	Runan
144	Qing Dynasty	AD1690	Xiangcheng, Shengqiu, Kaifeng, zhecheng
145	Qing Dynasty	AD1692	Xinyang
146	Qing Dynasty	AD1735	Huojia, Wuan
147	Qing Dynasty	AD1813	Qinyan,g Suiyang
148	Qing Dynasty	AD1826	Yiyang, Luoning, Xinan
149	Qing Dynasty	AD1836	Yiyang, Lingbao
150	Qing Dynasty	AD1837	Lingbao, Luoning, Ruyang
151	Qing Dynasty	AD1838	Lingbao
152	Qing Dynasty	AD1843	Lingbao
153	Qing Dynasty	AD1848	Songxian
154	Qing Dynasty	AD1851	Yexian
155	Qing Dynasty	AD1852	Xingyang
156	Qing Dynasty	AD1854	Yiyang
157	Qing Dynasty	AD1855	Yiyang, Yuxian
158	Qing Dynasty	AD1856	Fangcheng, Mengxian, Mixian, Yexian, Puyang
159	Qing Dynasty	AD1857	Lingbao, Xingyang, Yexian, Anyang, Puyang
160	Qing Dynasty	AD1862	Yexian, Shanxian, Luoning, Yiyang, Lushi, Mianchi, Lingbao, Xinan
161	Qing Dynasty	AD1869	Huaxian, Junxian, Puyang
162	Qing Dynasty	AD1877	Xiangcheng, Zhongmou, Linying, Suiyang, Kaifeng, Luyi
163	Qing Dynasty	AD1886	Neihuang
164	Qing Dynasty	AD1887	Puyang, Changheng
165	Qing Dynasty	AD1892	Lingbao, Shouxiang, Yancheng
166	Qing Dynasty	AD1893	Fugou
167	Qing Dynasty	AD1900	Xiuwu, Huojia, Fengqiu, Puyang
168	Qing Dynasty	AD1901	Mengxian
169	Qing Dynasty	AD1902	Henan
170	Qing Dynasty	AD1907	Luoning
171	Qing Dynasty	AD1909	Yuxian
172	Qing Dynasty	AD1910	Gongxian, Xinan
173	Republic of China	AD1914	Zhengyang, Xinan, Gongxian
174	Republic of China	AD1916	Henan
175	Republic of China	AD1920	Mianchi, Changge, Nanyang
176	Republic of China	AD1928	Wuyang, Luoyang, Mengxian, Xingyan, Yuxian
177	Republic of China	AD1930	Henan
178	Republic of China	AD1932	Baofeng, Yuxian, Mengxian
179	Republic of China	AD1933	Linru, Jiaxian, Wenxian, Baofeng, Luoning, Gongxian, Mengjin, Yiyang, Mengxian, Luoyang, Qinyang, Wuzhi
180	Republic of China	AD1934	Henan, Songxian, Xingyang
181	Republic of China	AD1936	Suiping, Yiyang
182	Republic of China	AD1939	Henan
183	Republic of China	AD1940	Henan
184	Republic of China	AD1942	Henan, Zhengzhou, Xiangcheng
185	Republic of China	AD1943	Henan
186	Republic of China	AD1944	Henan, Luoyang
187	Republic of China	AD1945	Henan
188	Republic of China	AD1946	Xinyang, Lankao
189	People's Republic of China	AD1950	Xuchang, Xiangxian
190	People's Republic of China	AD1951	Yancheng, Xuchang
191	People's Republic of China	AD1952	Xuchang, Wuyang, Linying
192	People's Republic of China	AD1953	Xuchang, Wuyang, Yancheng
193	People's Republic of China	AD1957	Wuyang
194	People's Republic of China	AD1958	Wuyang
195	People's Republic of China	AD1966	Wuyang
196	People's Republic of China	AD1967	Xiangxian, Yancheng
197	People's Republic of China	AD1968	Anyang
198	People's Republic of China	AD1969	Puyang
199	People's Republic of China	AD1970	Pupang, Huojia
200	People's Republic of China	AD1972	Anyang
201	People's Republic of China	AD1974	Puyang
202	People's Republic of China	AD1975	Puyang
203	People's Republic of China	AD1976	Anyang, Puyang,
204	People's Republic of China	AD1977	Huojia, Shanxian
205	People's Republic of China	AD1985	Hebi, Zhoukou, Kaifeng
206	People's Republic of China	AD1988	Henan
207	People's Republic of China	AD1989	Henan, Kaifeng, Xinxiang, Luohe, Zhoukou, Kaifeng, Pupang, Luoyang, Nanyang, Xinyang, Pingdingshan
208	People's Republic of China	AD1990	Henan
209	People's Republic of China	AD1991	Henan
210	People's Republic of China	AD1992	Henan
211	People's Republic of China	AD1993	Xuchang, Yanjin
212	People's Republic of China	AD1994	Henan, Linzhou, Yongcheng, Xinye
213	People's Republic of China	AD1995	Luoyang, Yongcheng, Xiayi, Yucheng, Ruyang
214	People's Republic of China	AD1996	Zhengzhou, Luoyang, Ruyang, Songxian, Dengfeng
215	People's Republic of China	AD1997	Sanmenxia, Zhumadian, Jiaozuo, Nanyang, Xinyang
216	People's Republic of China	AD1998	Zhoukou, Mengzhou, Puyang, Runan, Yanshi, Xinxiang, Jiaozuo
217	People's Republic of China	AD1999	Zhongmou, Kaifeng, Fengqiu, Changheng
